# Supplementary material for: Spatiotemporal analysis of contraceptive deserts and adolescent fertility clusters in South Asia: A spatial econometric approach to breaking intergenerational poverty cycles
Source: PLOS Glob Public Health. 2026 Jun 11;6(6):e0005233. doi: 10.1371/journal.pgph.0005233 (PMC13258016; doi:10.1371/journal.pgph.0005233)
Supplement: S1 Data — There is also a Figure demonstrating spatial distribution of Adolescent Fertility Rate (AFR) across the study areas. (XLSX) [file pgph.0005233.s001.xlsx]

## Sheet: F Data
Country	Year	Adolescent fertility rate (births per 1,000 women ages 15-19)	School enrollment, secondary, female (% gross)	Poverty headcount ratio at $4.20 a day (2021 PPP) (% of population)	Prevalence of stunting, height for age (% of children under 5)	Labor force participation rate, female (% of female population ages 15+) (modeled ILO estimate)	Literacy rate, adult female (% of females ages 15 and above)	Current health expenditure per capita (current US$)	Physicians (per 1,000 people)	Proportion of seats held by women in national parliaments (%)	Urban population growth (annual %)	Individuals using the Internet (% of population)	Unemployment, female (% of female labor force) (modeled ILO estimate)	Teenage mothers (% of women ages 15-19 who have had children or are currently pregnant)	Current health expenditure (% of GDP)
Afghanistan	1990	139.376	12.8384	..	53.2	15.789	17	17.0532	0.109	27.372	1.85571	0	10.58	12.1	9.33718
Afghanistan	1991	145.383	12.8384	..	53.2	15.74	17	17.0535	0.109	27.372	2.01073	0	10.58	12.1	9.33655
Afghanistan	1992	147.499	12.8384	..	53.2	15.66	17	17.053	0.109	27.3721	8.57406	0	10.515	12.1	9.33653
Afghanistan	1993	149.461	9.80505	..	53.2	15.544	17	17.054	0.143	27.3721	12.2232	0	10.379	12.1	9.33845
Afghanistan	1994	156.835	10.3699	..	53.2	15.393	17	17.052	0.143	27.3718	8.80754	0	10.31	12.1	9.33467
Afghanistan	1995	158.315	12.4165	..	53.2	15.226	17	17.056	0.143	27.3723	5.31074	0	10.31	12.1	9.33648
Afghanistan	1996	157.603	12.4165	..	53.2	15.044	17	17.0479	0.143	27.3722	4.42077	0	10.374	12.1	9.34419
Afghanistan	1997	158.761	12.4165	..	53.2	14.848	17	17.0641	0.11	27.3708	4.22269	0	10.378	12.1	9.32334
Afghanistan	1998	155.942	12.4165	..	53.2	14.653	17	17.0317	0.11	27.374	4.17659	0	10.417	12.1	9.34193
Afghanistan	1999	156.365	12.4165	..	53.2	14.471	17	17.0966	0.11	27.3718	4.14287	0	10.439	12.1	9.36729
Afghanistan	2000	154.31	12.4165	..	53.2	14.321	17	16.9667	0.11	27.3666	1.62977	0	10.483	12.1	9.26079
Afghanistan	2001	152.471	12.4165	..	53.2	14.223	17	17.2265	0.208	27.3836	1.17332	0.00472	10.508	12.1	9.39771
Afghanistan	2002	150.161	12.4165	..	53.2	14.177	17	16.707	0.208	27.365	5.66617	0.00456	10.483	12.1	9.44339
Afghanistan	2003	143.75	7.02606	..	53.2	14.178	17	17.746	0.208	27.3511	6.5576	0.0879	10.427	12.1	8.94126
Afghanistan	2004	136.93	6.4033	..	59.3	14.228	17	21.423	0.208	27.4348	4.23132	0.106	10.447	12.1	9.80847
Afghanistan	2005	130.838	9.69525	..	56.25	14.323	17	25.1139	0.208	27.3092	4.4174	1.22	10.428	12.1	9.94829
Afghanistan	2006	121.635	15.404	..	40.4	14.472	17	28.9413	0.166	27.3092	4.98724	2.11	10.456	12.1	10.6228
Afghanistan	2007	117.754	15.4866	..	40.4	14.686	17	32.7089	0.182	27.686	2.78787	1.9	10.337	12.1	9.90467
Afghanistan	2008	118.979	22.9091	..	40.4	14.957	17	39.8862	0.183	27.686	3.07815	1.84	10.397	12.1	10.2565
Afghanistan	2009	109.655	28.3921	..	40.4	15.256	17	43.1335	0.22	27.3092	4.53437	3.55	10.243	12.1	9.81849
Afghanistan	2010	105.648	33.0185	..	40.4	15.576	17	46.4244	0.245	27.7108	3.81907	4	10.23	12.1	8.56967
Afghanistan	2011	101.659	36.8177	..	40.4	15.895	17	52.1872	0.259	27.7108	4.57648	5	10.253	12.1	8.56191
Afghanistan	2012	95.245	38.4144	..	40.4	16.208	17.0862	52.4525	0.247	27.7108	4.92922	5.45	10.325	12.1	7.89717
Afghanistan	2013	89.337	38.6094	..	40.4	17.138	17.0862	56.1604	0.291	27.7108	4.29599	5.9	10.372	12.1	8.80596
Afghanistan	2014	84.069	38.4739	..	38.2	18.107	17.0862	60.0495	0.304	27.7108	4.50671	7	10.317	12.1	9.52888
Afghanistan	2015	81.043	37.8937	..	38.2	19.113	17.0862	59.9196	0.291	27.7108	3.99463	8.26	11.611	12.1	10.1053
Afghanistan	2016	78.13	38.6336	..	38.2	20.156	17.0862	61.3723	0.284	27.7108	3.40681	11	12.834	12.1	11.8186
Afghanistan	2017	75.3	39.8487	..	38.2	21.24	17.0862	66.8239	0.245	27.7108	3.7234	13.5	14.018	12.1	12.6208
Afghanistan	2018	73.021	41.1316	..	38.2	19.808	17.0862	71.2251	0.304	27.7108	3.87643	16.8	14.783	12.1	14.2084
Afghanistan	2019	70.967	40.4901	..	44.6	18.304	23	74.0642	0.214	27.8689	3.99514	17.6	15.549	12.1	14.8313
Afghanistan	2020	68.877	40.8109	..	44.6	16.473	23	80.0892	0.254	27.0161	4.20422	17	16.778	12.1	15.5336
Afghanistan	2021	66.599	40.6505	..	44.6	14.666	23	81.5211	0.254	27.0161	3.45661	16.5	16.945	12.1	21.5085
Afghanistan	2022	65.339	40.7307	..	44.6	5.159	26.5966	80.6516	0.254	27.0161	2.57685	17.2	26.742	12.1	23.0882
Afghanistan	2023	64.068	40.6906	..	44.6	5.155	26.5966	80.6516	0.254	27.0161	3.31957	17.7	26.57	12.1	23.0882
Bangladesh	1990	178.305	13.6998	77.8	63.4	24.075	26.5966	80.6516	0.177	9.09091	4.44824	0	2.082	33	1.81562
Bangladesh	1991	170.848	44.7711	77.8	73.6	24.439	26	8.34785	0.188	9.09091	4.13692	0.000751	2.082	33	1.81571
Bangladesh	1992	170.559	44.6436	77.8	71.5	24.859	26	8.34412	0.201	9.09091	3.61247	0.000751	2.068	33	1.81507
Bangladesh	1993	167.118	44.6854	77.8	69.2	25.321	26	8.35031	0.201	9.09091	3.57534	0.000751	2.085	33	1.81609
Bangladesh	1994	163.261	44.9844	77.8	67.3	25.824	26	8.34913	0.201	9.09091	3.56605	0.000751	2.092	33	1.81597
Bangladesh	1995	160.034	44.2611	69.6	65.8	26.364	26	8.33292	0.201	9.09091	3.55514	0.000751	2.107	35.6	1.81315
Bangladesh	1996	154.635	44.8106	69.6	63.8	26.923	26	8.36887	0.2	9.09091	3.52382	0.000751	2.121	35.6	1.81913
Bangladesh	1997	154.369	45.8815	69.6	59.6	27.442	26	8.34561	0.2	9.09091	3.53436	0.000751	2.421	35.6	1.81561
Bangladesh	1998	154.148	42.0911	69.6	59.3	27.887	26	8.28428	0.247	9.09091	3.56734	0.00368	2.727	34.7	1.80471
Bangladesh	1999	151.983	46.4593	69.6	59.9	28.277	26	8.47671	0.247	9.09091	3.56839	0.0362	3.033	34.7	1.83708
Bangladesh	2000	152.641	49.0942	66.5	51.1	28.615	26	8.27586	0.247	9.09091	3.48577	0.071	3.331	34.7	1.80505
Bangladesh	2001	147.804	51.9488	66.5	53.2	28.832	41	8.10026	0.247	9.09091	3.78919	0.13	3.822	32.7	1.77202
Bangladesh	2002	142	53.6376	66.5	51.4	28.944	41	9.05402	0.268	2	4.24561	0.14	4.327	32.7	1.93417
Bangladesh	2003	139.872	53.5294	66.5	47.8	29.028	41	9.98434	0.268	2	4.13754	0.164	4.83	32.7	1.96152
Bangladesh	2004	138.184	48.3395	66.5	50.5	29.104	41	10.79	0.277	2	4.01968	0.199	5.957	32.7	1.99854
Bangladesh	2005	126.555	48.0026	59	46.2	29.184	41	11.314	0.304	14.7826	3.88727	0.242	6.995	32.7	2.05874
Bangladesh	2006	124.43	48.3034	59	45.1	29.242	41	12.0599	0.313	15.0725	3.7678	1	6.396	32.7	2.10647
Bangladesh	2007	126.819	49.0134	59	43.2	30.797	43.7408	14.039	0.326	15.0725	3.65856	1.8	6.59	32.7	2.17268
Bangladesh	2008	119.728	48.5206	59	43.2	32.398	43.7408	15.562	0.339	6.33333	3.5543	2.5	6.867	30.2	2.11879
Bangladesh	2009	115.797	51.3437	59	43.2	34.041	43.7408	17.703	0.353	18.5507	3.45772	3.1	7.194	30.2	2.18322
Bangladesh	2010	115.018	53.8334	52.1	43.2	35.723	43.7408	20.6211	0.362	18.5507	3.37953	3.7	4.345	30.2	2.28808
Bangladesh	2011	105.382	54.8353	52.1	41.3	35.02	55	22.7735	0.382	19.7143	3.38243	4.5	5.369	30.2	2.36418
Bangladesh	2012	104.552	56.7643	52.1	37	34.316	54	23.4377	0.397	19.7143	3.38816	5	6.369	30.8	2.35379
Bangladesh	2013	102.256	59.8354	52.1	42	33.616	58	26.9692	0.418	19.7143	3.31363	6.63	7.403	30.8	2.29574
Bangladesh	2014	91.829	59.8354	52.1	36.2	33.571	58	29.9115	0.484	19.8276	3.2432	11.9	7.369	30.8	2.27915
Bangladesh	2015	89.274	65.3476	52.1	35	33.531	62	33.21	0.481	20	3.17271	12.9	7.32	30.8	2.27218
Bangladesh	2016	87.837	69.7982	44.7	35	33.497	70	39.3065	0.492	20	3.12624	18.1	7.235	30.8	2.38938
Bangladesh	2017	82.215	69.5436	44.7	35	36.676	70	42.1751	0.536	20.2857	3.03592	21.5	6.628	30.8	2.3672
Bangladesh	2018	80.415	72.0847	44.7	30.9	38.079	71	44.7889	0.573	20.2857	2.9565	25.6	6.225	27.7	2.31622
Bangladesh	2019	79.151	71.9848	44.7	28	39.376	72	47.8422	0.627	20.6304	2.93463	30.4	5.84	27.7	2.25762
Bangladesh	2020	79.184	75.0478	44.7	28	40.407	72	51.0062	0.656	20.9169	2.8792	36.1	6.327	27.7	2.27064
Bangladesh	2021	75.962	79.7336	44.7	28	42.34	74	58.5396	0.67	20.8571	2.80926	38.9	5.813	27.7	2.36551
Bangladesh	2022	73.128	77.3384	24.4	23.6	43.687	74	61.0924	0.67	20.8571	2.96945	41.6	4.888	27.7	2.39039
Bangladesh	2023	73.179	76.6019	24.4	23.6	43.712	74	61.0924	0.67	20.8571	3.1224	44.5	4.765	27.7	2.39039
Bhutan	1990	95.604	20.5053	41.6	47.7	54.718	39	32.489	0.333	2	7.33945	0	1.388	..	4.13868
Bhutan	1991	92.975	20.4936	41.6	47.7	54.895	39	32.4697	0.17	2	6.37506	0.138	1.388	..	4.13868
Bhutan	1992	89.806	20.5171	41.6	47.7	55.142	39	32.4827	0.17	2	0.823384	0.138	1.398	..	4.13868
Bhutan	1993	86.452	20.4701	41.6	47.7	55.466	39	32.5144	0.17	2	0.431713	0.138	1.427	..	4.13868
Bhutan	1994	82.988	20.5641	41.6	47.7	55.829	39	32.412	0.17	2	4.43262	0.138	1.41	..	4.13868
Bhutan	1995	78.959	20.3761	41.6	47.7	56.257	39	32.5217	0.16	2	3.2401	0.138	1.404	..	4.13868
Bhutan	1996	74.693	20.7521	41.6	47.7	56.742	39	32.6095	0.051	2	4.52207	0.138	1.394	..	4.13868
Bhutan	1997	70.003	20	41.6	47.7	57.278	39	32.1049	0.051	2	6.10067	0.138	1.394	..	4.13868
Bhutan	1998	66.076	21.5042	41.6	47.7	57.879	39	32.8509	0.051	2	6.16835	0.138	1.4	..	4.13868
Bhutan	1999	61.956	24.8241	41.6	47.7	58.528	39	32.8727	0.051	2	6.49507	0.138	1.648	..	4.13868
Bhutan	2000	58.015	28.5294	41.6	34.9	59.246	39	30.5911	0.182	9.33333	6.57983	0.401	2.327	..	4.13868
Bhutan	2001	53.936	32.2537	41.6	34.9	60.06	39	35.0888	0.182	9.33333	6.40003	0.865	2.945	..	4.60038
Bhutan	2002	49.647	30.3915	41.6	34.9	60.94	39	32.938	0.182	9.33333	6.23884	1.68	2.729	..	3.95161
Bhutan	2003	46.144	31.3226	41.6	34.9	61.866	39	37.1547	0.182	9.33333	6.07538	2.44	2.53	..	3.83481
Bhutan	2004	43.964	30.8571	26.8	34.9	62.834	39	46.0614	0.182	9.21053	5.9202	3.16	3.345	..	4.26398
Bhutan	2005	42.66	42.4972	26.8	34.9	63.673	39	46.7943	0.211	9.33333	5.44246	3.85	3.337	..	3.83309
Bhutan	2006	41.597	45.341	26.8	34.9	64.268	45	54.2124	0.211	2.66667	3.7249	4.52	3.817	..	4.08524
Bhutan	2007	40.63	49.6484	26.8	34.9	64.769	45	64.7202	0.211	2.66667	3.52126	5.92	4.799	..	3.83775
Bhutan	2008	38.59	53.5887	12.1	34.9	65.235	45	57.5934	0.248	8.51064	3.46462	6.55	5.21	..	3.14842
Bhutan	2009	36.3	60.8452	12.1	33.5	65.615	45	59.7462	0.269	8.51064	3.40835	7.17	5.575	..	3.29665
Bhutan	2010	31.864	66.4876	12.1	33.5	63.319	45	72.3879	0.269	8.51064	3.37181	13.6	4.072	..	3.29502
Bhutan	2011	27.948	71.8758	12.1	17.9	62.328	45	77.7543	0.269	8.51064	3.34861	14.4	4.918	..	3.08311
Bhutan	2012	24.734	77.9541	12.1	17.9	63.073	45	84.094	0.269	8.51064	3.29263	15.6	2.218	..	3.32088
Bhutan	2013	22.16	83.1144	9.6	17.9	58.19	57	86.4146	0.279	6.38298	3.22478	22.4	3.782	..	3.40428
Bhutan	2014	19.307	90.7447	9.6	17.9	53.93	57	87.1913	0.331	8.51064	3.12763	30.3	3.629	..	3.28294
Bhutan	2015	16.456	90.9866	9.6	17.9	54.976	57	96.8667	0.338	8.51064	2.99926	39.8	3.272	..	3.48926
Bhutan	2016	14.108	91.8447	9.6	17.9	54.893	57	97.4294	0.399	8.51064	2.89462	46.5	3.551	..	3.3271
Bhutan	2017	11.332	92.2011	9.6	17.9	54.815	57	103.636	0.31	8.51064	2.71818	54.3	3.892	..	3.13453
Bhutan	2018	9.369	93.1926	0.5	17.9	54.743	63.9	102.012	0.42	14.8936	2.51245	63.5	4.258	..	3.06897
Bhutan	2019	8.139	97.2843	0.5	17.9	60.631	63.9	115.718	0.335	14.8936	2.4028	74.2	3.329	..	3.37511
Bhutan	2020	8.74	97.2474	0.5	17.9	63.002	63.9	134.137	0.484	14.8936	2.35287	76.9	6.113	..	4.08452
Bhutan	2021	9.645	97.3212	0.5	17.9	64.902	63.9	103.675	0.56	17.0213	2.32547	85.6	6.231	..	3.07291
Bhutan	2022	9.388	97.1737	0.5	17.9	52.511	63.9	154.489	0.552	17.3913	2.26734	86.3	8.22	..	4.38546
Bhutan	2023	9.364	97.2474	0.5	17.9	56.619	63.9	154.489	0.552	17.3913	2.20675	88.4	4.243	..	4.38546
India	1990	138.201	35.0164	76.2	61.9	30.225	34	18.4788	1.224	7.15596	3.16492	0	7.774	23.2	4.10568
India	1991	141.481	35.0164	76.2	61.9	30.336	34	18.4788	1.224	7.15596	3.06793	0.000111	7.774	23.2	4.10568
India	1992	140.18	35.0164	76.2	57.1	30.459	34	18.4788	1.224	7.15596	2.92594	0.000111	7.784	23.2	4.10568
India	1993	135.353	35.0164	76.2	57.1	30.587	34	18.4788	1.224	7.15596	2.89335	0.000218	7.798	23.2	4.10568
India	1994	136.001	35.9657	74.5	57.1	30.735	34	18.4788	1.224	7.15596	2.83538	0.00107	7.706	20.6	4.10568
India	1995	134.75	35.8312	74.5	57.1	31.331	34	18.4788	1.224	7.15596	2.79779	0.0262	7.673	20.6	4.10568
India	1996	126.782	36.0813	74.5	57.1	31.934	34	18.4788	1.224	7.15596	2.78393	0.0463	7.629	20.6	4.10568
India	1997	122.581	37.191	74.5	45.9	32.542	34	18.4788	1.224	7.15596	2.75016	0.0708	7.674	20.6	4.10568
India	1998	122.611	37.191	74.5	45.9	33.157	34	18.4788	1.224	8.10313	2.71728	0.139	7.699	20.6	4.10568
India	1999	116.902	35.792	74.5	51	33.775	34	18.4788	1.224	8.44037	2.68093	0.273	7.68	20.6	4.10568
India	2000	114.352	37.4619	74.5	51	34.397	34	18.4788	1.224	9.00735	2.65589	0.528	7.686	16	4.10568
India	2001	112.043	39.8672	74.5	51	34.483	48	19.7444	1.224	8.83978	2.77374	0.66	7.711	16	4.33754
India	2002	105.119	41.7388	74.5	51	34.57	48	20.1565	1.224	8.83978	2.97223	1.54	7.8	16	4.31453
India	2003	97.366	46.0065	74.5	51	34.66	48	21.8938	1.224	8.83978	2.889	1.69	7.735	16	4.07878
India	2004	83.5	47.6051	74.5	51	34.753	48	24.9241	1.224	8.25688	2.85539	1.98	7.686	16	4.02679
India	2005	64.678	50.517	66.1	51	34.852	48	27.4977	1.224	8.28729	2.77354	2.39	7.621	16	3.85508
India	2006	55.76	51.7138	66.1	47.8	33.499	51	29.376	1.224	8.25688	2.70011	2.81	7.622	16	3.66902
India	2007	51.987	54.7605	66.1	47.8	32.179	51	35.6314	1.224	9.0573	2.63925	3.95	7.63	7.9	3.58104
India	2008	54.289	58.4954	66.1	47.8	30.892	51	37.6544	1.224	9.0573	2.56925	4.38	7.715	7.9	3.58856
India	2009	46.696	58.9694	66.1	47.8	29.641	51	38.0597	1.224	10.8257	2.56713	5.12	7.722	7.9	3.54638
India	2010	41.719	62.6392	57.7	47.8	28.425	51	44.7959	1.224	10.8257	2.56975	7.5	7.713	7.9	3.33626
India	2011	40.795	66.3611	57.7	47.8	27.583	59	48.1824	1.224	11.0092	2.52927	10.1	7.681	7.9	3.24634
India	2012	39.533	67.9496	23.9	47.8	26.764	59	48.4526	1.224	11.0092	2.5122	11.1	7.725	7.9	3.32935
India	2013	35.326	69.725	23.9	47.8	26.675	59	55.4693	1.224	11.0092	2.49242	12.3	7.765	7.9	3.74944
India	2014	28.806	75.1925	23.9	38.7	26.619	59	56.349	1.224	11.418	2.44477	13.5	7.733	7.9	3.61957
India	2015	18.194	74.7416	23.9	37.9	26.597	59	58.124	1.224	11.9705	2.39911	14.9	7.695	7.9	3.59566
India	2016	14.535	76.0251	23.9	37.9	26.59	59	59.7265	1.224	11.9705	2.41968	16.5	7.668	7.9	3.5043
India	2017	15.166	74.1721	23.9	36.1	26.592	59	56.6684	1.224	11.8081	2.41425	18.2	7.683	6.8	2.93598
India	2018	15.133	75.365	23.9	36.1	26.581	59	57.4655	0.678	11.8081	2.36894	20.1	7.713	6.8	2.85849
India	2019	14.796	75.3148	23.9	36.1	26.549	59	60.6914	0.678	14.3911	2.33051	29.5	6.073	6.8	2.953
India	2020	14.423	76.5541	23.9	35.5	25.998	59	63.831	0.727	14.3646	2.28185	43.4	6.749	6.8	3.34146
India	2021	14.289	78.4542	23.9	35.5	27.724	59	75.5497	0.727	14.4444	2.1509	55.9	5.394	6.8	3.34681
India	2022	14.185	80.4519	23.9	35.5	29.479	69	79.5151	0.727	14.9446	2.1345	55.9	4.588	6.8	3.30588
India	2023	14.06	78.7503	23.9	35.5	31.243	70	79.5151	0.727	15.2416	2.24551	55.9	4.057	6.8	3.30588
Maldives	1990	130.449	51.7028	40.5	36.1	19.882	96	219.859	0.07	6.25	3.30831	0	1.419	2.1	7.73656
Maldives	1991	118.672	51.7028	40.5	36.1	21.338	96	219.859	0.19	6.25	2.83483	0	1.419	2.1	7.73656
Maldives	1992	107.264	51.7028	40.5	36.1	22.852	96	219.859	0.19	6.25	2.62308	0	1.41	2.1	7.73656
Maldives	1993	96.979	51.7028	40.5	36.1	24.427	96	219.859	0.281	6.25	2.3731	0	1.373	2.1	7.73656
Maldives	1994	87.385	51.7028	40.5	36.1	26.06	96	219.859	0.281	6.25	2.14994	0	1.353	2.1	7.73656
Maldives	1995	73.12	54.7736	40.5	33	27.726	96	219.859	0.281	6.25	2.50061	0	1.333	2.1	7.73656
Maldives	1996	58.862	57.9703	40.5	46.7	29.501	96	219.859	0.656	6.25	3.62792	0.227	1.61	2.1	7.73656
Maldives	1997	50.02	68.0959	40.5	46.7	31.318	96	219.859	0.656	6.25	3.43861	0.309	1.888	2.1	7.73656
Maldives	1998	43.673	36.0104	40.5	31.9	33.18	96	219.859	0.656	6.25	3.27222	0.57	2.167	2.1	7.73656
Maldives	1999	36.149	42.3066	40.5	31.9	35.085	96	219.859	0.656	6.25	3.11142	1.12	2.455	2.1	7.73656
Maldives	2000	30.18	54.2531	40.5	31.9	37.037	96	219.859	0.656	6	3.73294	2.2	2.763	2.1	7.73656
Maldives	2001	26.192	64.0948	40.5	31.9	37.045	98	229.8	0.656	6	5.74698	3.62	4.053	2.1	8.21365
Maldives	2002	20.859	66.5735	40.5	19	37.054	98	249.481	0.656	6	5.69402	5.35	5.283	2.1	8.7844
Maldives	2003	17.387	72.5272	25.9	19	37.061	98	240.54	0.656	6	5.60652	5.98	6.428	2.1	6.77858
Maldives	2004	16.059	73.0621	25.9	19	37.065	98	304.593	1	6	5.53166	6.59	7.552	2.1	7.48357
Maldives	2005	14.458	78.6037	25.9	19	37.066	98	335.138	1.698	12	5.45556	6.87	8.947	2.1	8.82753
Maldives	2006	13.941	78.6037	25.9	19	36.958	98	403.943	1.698	12	5.43919	11	10.186	2.1	8.04819
Maldives	2007	14.579	78.6037	25.9	19	36.73	99	478.243	1.698	12	4.49099	16.3	11.434	2.1	8.30568
Maldives	2008	16.297	78.6037	25.9	19	36.495	99	775.146	1.507	12	4.6972	23.2	12.427	2.1	11.471
Maldives	2009	17.963	78.6037	25.9	19	36.285	99	679.663	1.507	6.49351	4.68511	24.8	14.086	2.1	10.0929
Maldives	2010	17.507	78.6037	0.6	15.3	36.792	99	608.872	1.452	6.49351	4.67109	26.5	12.863	1.6	8.48759
Maldives	2011	16.781	78.6037	0.6	15.3	37.322	99	588.208	1.848	6.49351	4.64069	34	11.62	1.6	7.92252
Maldives	2012	15.737	78.6037	0.6	15.3	37.874	99	647.116	1.848	6.49351	4.5848	38.9	10.275	1.6	8.67305
Maldives	2013	14.021	78.6037	0.6	15.3	38.447	99	671.653	1.848	6.49351	4.48399	44.1	8.999	1.6	8.15509
Maldives	2014	12.978	78.6037	0.6	15.3	39.036	99	707.392	1.848	5.88235	4.44137	49.3	7.735	1.6	7.91345
Maldives	2015	11.718	78.6037	0.6	15.3	39.632	98	837.473	1.288	5.88235	4.55785	54.5	6.428	1.6	8.72546
Maldives	2016	10.319	78.6037	0.6	15.3	40.233	98	1018	1.288	5.88235	4.57537	59.5	5.16	1.6	10.3054
Maldives	2017	9.104	78.6037	0	15.3	40.667	94.9146	961.574	1.837	5.88235	4.41063	65	4.716	1.6	9.26918
Maldives	2018	7.831	78.6037	0	15.3	40.939	98.2552	833.216	1.799	5.88235	4.26199	70.9	4.218	1.6	7.43628
Maldives	2019	6.866	72.9824	0	15.3	41.024	98.2552	880.8	2.161	4.5977	4.12036	77.5	3.764	1.6	7.65846
Maldives	2020	6.362	76.2186	0	15.3	40.289	98.41	845.824	2.161	4.5977	3.97246	79.1	4.204	1.6	11.3366
Maldives	2021	6.036	76.2186	0	15.3	41.217	98.41	1057.34	2.161	4.5977	3.81643	82	4.059	1.6	10.0961
Maldives	2022	5.648	76.2186	0	15.3	40.755	98.41	1150.69	2.161	4.5977	2.57922	83.9	3.765	1.6	9.65276
Maldives	2023	5.425	83.7325	0	15.3	40.801	98.41	1150.69	2.161	4.5977	1.4013	84.7	3.649	1.6	3.13292
Nepal	1990	134.737	19.0156	85.5	68.2	20.727	17	8.3425	0.051	3.41463	6.01886	0	12.205	23.9	3.13292
Nepal	1991	132.557	20.9621	85.5	68.2	20.783	17	8.3425	0.062	3.41463	6.20396	0	12.205	23.9	3.13292
Nepal	1992	136.358	23.8678	85.5	68.2	20.884	17	8.3425	0.076	3.41463	7.10655	0	12.211	23.9	3.13292
Nepal	1993	137.549	25.6161	85.5	68.2	20.939	17	8.3425	0.074	3.41463	6.99014	0	12.234	23.9	3.13292
Nepal	1994	135.082	26.9884	85.5	68.2	20.93	17	8.3425	0.074	3.41463	6.75416	0	12.18	23.9	3.13292
Nepal	1995	139.239	29.4785	85.5	68.2	20.903	17	8.3425	0.04	3.41463	6.62474	0.000925	12.199	23.9	3.13292
Nepal	1996	132.043	32.9516	73.9	55.6	20.881	17	8.3425	0.04	3.41463	6.40861	0.00451	12.155	23.9	3.13292
Nepal	1997	124.575	32.9516	73.9	55.6	20.924	17	8.3425	0.04	3.41463	6.25425	0.022	12.248	21.4	3.13292
Nepal	1998	125.278	32.9516	73.9	61.1	21.033	17	8.3425	0.04	3.41463	6.12003	0.0644	12.259	21.4	3.13292
Nepal	1999	120.058	26.6523	73.9	61.1	21.185	17	8.3425	0.04	5.85366	5.99776	0.147	12.283	21.4	3.13292
Nepal	2000	118.816	27.9499	73.9	61.1	21.36	17	8.3425	0.04	5.85366	5.84551	0.205	12.245	21.4	3.13292
Nepal	2001	118.047	30.4526	73.9	56.1	21.571	35	10.2685	0.052	5.85366	5.64074	0.24	12.187	21.4	3.8123
Nepal	2002	115	34.0565	73.9	56.1	21.795	35	10.4642	0.052	5.85366	3.59962	0.313	12.31	18.5	3.93863
Nepal	2003	111.926	35.7168	73.9	56.1	22.026	35	11.0689	0.052	5.85366	3.48153	0.383	12.372	18.5	3.85607
Nepal	2004	106.216	35.7168	44.1	56.1	22.285	35	12.9247	0.207	5.85366	3.33111	0.45	12.369	18.5	4.0463
Nepal	2005	101.456	41.0405	44.1	56.1	22.575	35	14.1469	0.207	5.85366	3.17325	0.827	12.259	18.5	3.95095
Nepal	2006	95.034	39.5178	44.1	49.1	22.897	35	13.6805	0.207	5.88235	3.01329	1.14	12.268	18.5	3.54402
Nepal	2007	89.634	39.8807	44.1	49.1	23.253	35	17.139	0.207	17.3252	2.87831	1.41	12.296	16.7	3.67297
Nepal	2008	85.221	46.1959	44.1	49.1	23.676	35	18.8637	0.207	33.165	2.78184	1.73	12.205	16.7	3.81756
Nepal	2009	82.717	47.01	44.1	49.1	24.169	35	20.8662	0.207	33.165	2.69801	1.97	12.157	16.7	3.9018
Nepal	2010	79.643	55.6074	44.1	41.5	24.711	35	29.6223	0.207	33.165	2.63171	7.93	12.102	16.7	4.36132
Nepal	2011	80.049	59.7364	9.1	40.1	25.272	49	34.1478	0.207	33.165	2.45457	9	12.167	16.7	4.4522
Nepal	2012	81.5	64.9107	9.1	40.1	25.77	49	33.6496	0.51	33.165	2.28124	11.1	12.146	16.7	4.49079
Nepal	2013	82.881	67.367	9.1	40.1	26.188	49	35.1433	0.554	29.4807	2.22413	13.3	12.169	16.7	4.63013
Nepal	2014	84.501	69.2952	9.1	37.1	26.591	49	41.9739	0.554	29.4807	2.33724	15.4	12.076	16.7	5.07549
Nepal	2015	81.619	70.2956	9.1	37.1	27.015	49	46.4959	0.554	29.5492	2.58663	17.6	12.085	16.7	5.46616
Nepal	2016	78.814	73.2825	9.1	35.8	27.35	55.7491	47.1233	0.554	29.5798	2.52616	20.7	12.168	16.7	5.42379
Nepal	2017	75.975	76.6253	9.1	35.8	27.53	55.7491	49.6305	0.892	29.5798	2.25808	24.3	12.069	13.1	4.72171
Nepal	2018	72.782	76.6253	9.1	35.8	27.628	55.7491	51.1613	0.738	32.7273	2.31184	28.6	11.954	13.1	4.52808
Nepal	2019	71.667	82.5607	9.1	31.5	27.565	59.4137	53.6111	0.803	32.7273	3.25437	33.3	11.784	13.1	4.44525
Nepal	2020	70.275	86.425	9.1	31.5	27.236	59.4137	59.0794	0.846	32.7273	4.00305	38.9	14.29	13.1	5.2081
Nepal	2021	68.777	85.0971	9.1	31.5	27.268	63.33	66.5423	0.867	32.7273	3.81782	45.3	13.58	13.1	5.32333
Nepal	2022	68.33	84.3487	9.1	24.8	27.516	63.33	88.2662	0.867	33.0909	2.89918	53.9	12.413	13.1	6.65589
Nepal	2023	67.169	89.731	9.1	24.8	27.554	63.33	88.2662	0.867	33.0882	2.01514	55.8	12.182	13.1	6.65589
Pakistan	1990	104.425	12.0659	90.9	53.9	11.195	29	15.3676	0.462	2.30415	4.16075	0	0.323	15.7	2.48079
Pakistan	1991	101.484	15.1681	90.9	53.9	13.768	29	15.3676	0.48	2.30415	4.12076	0.000123	0.323	15.7	2.48079
Pakistan	1992	98.279	17.4067	90.9	42.7	13.795	29	15.3676	0.491	2.30415	3.67349	0.000123	0.319	9.1	2.48079
Pakistan	1993	97.543	17.4067	90.9	41.4	14.175	29	15.3676	0.502	2.30415	3.58012	0.000123	0.324	9.1	2.48079
Pakistan	1994	94.434	17.4067	90.9	41.4	14.476	29	15.3676	0.512	2.30415	3.69701	0.000123	0.326	9.1	2.48079
Pakistan	1995	88.234	17.4067	90.9	41.4	12.553	29	15.3676	0.524	2.30415	3.69135	0.000123	0.328	9.1	2.48079
Pakistan	1996	86.583	17.4067	73.6	41.4	13.706	29	15.3676	0.541	2.30415	3.7116	0.00299	0.325	9.1	2.48079
Pakistan	1997	82.819	17.4067	73.6	41.4	14.936	29	15.3676	0.555	2.30415	3.62281	0.0275	0.331	9.1	2.48079
Pakistan	1998	81.051	17.4067	74.9	41.4	15.245	29	15.3676	0.568	2.30415	3.49127	0.0439	0.336	9.1	2.48079
Pakistan	1999	79.332	17.4067	74.9	41.4	15.686	35	15.3676	0.582	21.0526	3.32774	0.0554	0.338	9.1	2.48079
Pakistan	2000	76.597	17.4067	74.9	41.4	16.13	35	15.3676	0.595	21.0526	3.42995	1.32	0.334	9.1	2.48079
Pakistan	2001	72.66	17.4067	80	41.4	16.17	35	13.4159	0.605	21.0526	3.39469	1.32	0.332	9.1	2.3396
Pakistan	2002	69.189	17.4067	80	43.6	16.224	35	14.9833	0.682	21.0526	3.05177	2.58	0.334	9.1	2.4222
Pakistan	2003	67.159	17.4067	80	43.6	16.995	35	14.3485	0.682	21.6374	2.95129	5.04	0.334	9.1	2.10399
Pakistan	2004	64.181	17.4067	68.5	43.6	17.777	35	15.5354	0.682	21.345	3.06488	6.16	0.329	9.1	2.03666
Pakistan	2005	60.998	17.4067	69	43.6	18.348	35	19.5896	0.725	21.345	2.99702	6.33	0.323	9.1	2.37324
Pakistan	2006	58.675	24.1609	69	43.6	18.947	40	24.4365	0.703	21.345	2.97468	6.5	0.323	9.1	2.73132
Pakistan	2007	58.053	25.4982	64.7	43.6	19.308	38	26.142	0.703	21.0526	3.23412	6.8	0.245	9.1	2.62371
Pakistan	2008	57.112	25.6615	64.7	43.6	19.851	40	24.3427	0.721	22.4852	3.26576	7	0.534	7.9	2.56807
Pakistan	2009	56.456	26.1832	64.7	43.6	20.98	40	23.1464	0.734	22.2222	3.12644	7.5	0.359	7.9	2.49996
Pakistan	2010	55.615	25.9987	57.2	43.6	22.036	41	23.6285	0.745	22.2222	3.05543	8	0.64	7.9	2.42968
Pakistan	2011	52.28	25.948	55.9	43.6	22.229	42	25.0249	0.767	22.5146	2.82097	8	0.67	7.9	2.23121
Pakistan	2012	51.486	26.2925	55.9	45	22.509	43	25.5974	0.796	22.5146	2.48969	8.1	3.773	7.9	2.22185
Pakistan	2013	50.896	26.8829	49.3	45	22.79	42	28.21	0.817	20.743	2.20452	9	3.423	7.9	2.41648
Pakistan	2014	49.784	29.048	49.3	37.6	22.987	44	32.1179	0.841	20.743	2.0771	10	2.013	8.1	2.48899
Pakistan	2015	48.676	30.7595	44.8	37.6	23.983	46	33.9936	0.876	20.5882	1.97874	11	6.147	8.1	2.49493
Pakistan	2016	47.516	32.1371	44.8	37.6	23.162	46	36.4693	0.917	20.5882	1.87786	12.4	2.723	8.1	2.57026
Pakistan	2017	47.145	31.6698	44.8	37.6	22.358	46	42.0723	0.961	20.5882	1.9865	13.8	3.66	8.1	2.7863
Pakistan	2018	46.499	34.2397	44.7	37.6	21.572	45	40.0958	0.947	20.2346	2.23651	15.3	4.555	8.1	2.82845
Pakistan	2019	45.589	36.307	44.7	37.6	23.242	46	36.0137	1.084	20.2346	2.347	17.1	6.273	8.1	2.84737
Pakistan	2020	44.572	36.307	44.7	37.6	23.462	46	36.9091	1.084	20.1754	2.50037	18.9	7.331	8.1	2.95273
Pakistan	2021	43.372	38.2012	44.7	37.6	24.365	46	42.7964	1.084	20.1754	2.624	21.4	9.181	8.1	2.99016
Pakistan	2022	42.298	39.221	44.7	37.6	24.15	46	38.766	1.084	20.4678	2.52224	24.2	7.439	8.1	2.90434
Pakistan	2023	41.095	39.221	44.7	37.6	24.195	46	38.766	1.084	20.4678	2.36442	27.4	7.261	8.1	2.90434
Sri Lanka	1990	29.717	86.7594	50.6	28.7	45.149	89	42.5489	0.14	5.33333	0.551117	0	22.903	..	4.10819
Sri Lanka	1991	28.567	86.5103	48	28.7	41.002	89	42.5489	0.14	5.33333	0.667791	0.00277	22.903	..	4.10819
Sri Lanka	1992	28.185	87.9532	48	28.7	36.913	89	42.5489	0.167	5.33333	1.50282	0.00277	22.617	..	4.10819
Sri Lanka	1993	28.239	88.5244	48	28.7	37.676	89	42.5489	0.208	5.33333	1.61676	0.00277	21.851	..	4.10819
Sri Lanka	1994	28.844	90.7965	48	26.1	37.9	89	42.5489	0.186	5.33333	1.37027	0.00277	20.476	..	4.10819
Sri Lanka	1995	29.03	89.9933	48	26.1	35.6	89	42.5489	0.223	5.33333	1.57377	0.00548	19.281	..	4.10819
Sri Lanka	1996	28.339	93.9507	42.5	18.3	35.489	89	42.5489	0.279	5.33333	1.83583	0.0545	17.745	..	4.10819
Sri Lanka	1997	28.134	93.9507	42.5	18.3	35.263	89	42.5489	0.305	5.33333	1.81719	0.162	16.438	..	4.10819
Sri Lanka	1998	27.759	93.9507	42.5	18.3	41.33	89	42.5489	0.346	5.33333	1.80115	0.296	13.714	..	4.10819
Sri Lanka	1999	28.917	93.9507	42.5	18.3	37.649	89	42.5489	0.375	4.88889	1.77642	0.348	13.353	..	4.10819
Sri Lanka	2000	29.844	93.9507	42.5	18.3	36.331	89	42.5489	0.424	4.44444	1.7349	0.647	11.465	..	4.10819
Sri Lanka	2001	30.212	93.9507	42.5	18.1	36.077	89	39.8719	0.443	4.44444	1.49864	0.794	11.422	..	4.05663
Sri Lanka	2002	29.29	93.9507	42.5	18.1	35.831	89	41.2404	0.538	4.44444	0.955278	1.05	13.03	..	4.03716
Sri Lanka	2003	27.838	93.9507	30.2	18.1	35.59	89	40.8244	0.538	4.44444	0.651532	1.46	12.889	..	3.64647
Sri Lanka	2004	26.33	93.9507	30.2	18.1	35.35	89	49.1484	0.538	4.88889	0.597895	1.45	12.951	..	4.03913
Sri Lanka	2005	24.289	93.9507	30.2	18.1	35.111	89	55.4	0.518	4.88889	0.552353	1.79	11.93	..	3.87909
Sri Lanka	2006	22.235	93.9507	30.2	18.1	34.876	89	63.2891	0.517	4.88889	0.587934	2.54	9.937	..	3.8502
Sri Lanka	2007	21.706	93.9507	24.2	18.1	34.644	89	71.3878	0.549	5.77778	0.598653	3.88	9.174	..	3.82258
Sri Lanka	2008	20.864	93.9507	24.2	19.2	34.415	89	90.0008	0.615	5.77778	0.583382	10.5	8.244	..	3.85483
Sri Lanka	2009	21.564	93.9507	24.2	19.2	34.191	90	97.2627	0.671	5.77778	0.531811	10.5	8.781	..	4.05677
Sri Lanka	2010	21.712	93.9507	20.1	14.6	33.965	90	105.074	0.71	5.33333	0.501436	10.5	7.476	..	3.74145
Sri Lanka	2011	21.316	96.1028	20.1	14.6	33.947	91	115.516	0.723	5.77778	0.538174	10.5	6.978	..	3.58195
Sri Lanka	2012	20.875	97.5181	20.1	14.6	32.649	91	110.036	0.747	5.77778	0.67823	10.5	6.16	..	3.30659
Sri Lanka	2013	19.785	98.0986	14.1	17.3	33.869	91	133.16	0.781	5.77778	-2.78871	10.5	6.505	..	3.69365
Sri Lanka	2014	18.08	96.3429	14.1	17.3	33.211	91	132.822	0.819	5.77778	1.04306	10.5	6.304	..	3.46786
Sri Lanka	2015	17.041	97.4188	14.1	17.3	35.33	91	144.291	0.845	4.88889	1.12817	15.3	7.445	..	3.68264
Sri Lanka	2016	16.485	96.7263	14.1	17.3	35.252	91	145.325	0.876	5.77778	1.4341	22.2	6.836	..	3.61788
Sri Lanka	2017	16.218	97.6746	11.5	8.4	36.093	91	142.325	0.911	5.77778	1.54177	25.1	6.321	..	3.33093
Sri Lanka	2018	15.778	99.4162	11.5	8.4	33.105	91	154.646	0.988	5.77778	1.5056	28.3	6.966	..	3.64189
Sri Lanka	2019	15.602	93.223	11.5	8.4	34.051	92	154.871	1.137	5.33333	1.20011	32	7.331	..	3.89905
Sri Lanka	2020	15.465	93.223	11.5	8.2	31.663	92	152.001	1.212	5.38117	1.21697	36.2	8.251	..	4.06135
Sri Lanka	2021	15.401	93.223	11.5	7.4	31.329	92	157.133	1.192	5.38117	1.85795	44.5	7.698	..	4.0283
Sri Lanka	2022	15.122	91.9516	11.5	9.2	31.604	92	145.558	1.192	5.33333	0.98908	48.3	6.268	..	4.3627
Sri Lanka	2023	15.091	91.9516	11.5	10.3	31.619	92	145.558	1.192	5.33333	0.316336	51.2	9.396	..	4.3627

## Sheet: Data
Country Name	Series Name	1990 [YR1990]	1991 [YR1991]	1992 [YR1992]	1993 [YR1993]	1994 [YR1994]	1995 [YR1995]	1996 [YR1996]	1997 [YR1997]	1998 [YR1998]	1999 [YR1999]	2000 [YR2000]	2001 [YR2001]	2002 [YR2002]	2003 [YR2003]	2004 [YR2004]	2005 [YR2005]	2006 [YR2006]	2007 [YR2007]	2008 [YR2008]	2009 [YR2009]	2010 [YR2010]	2011 [YR2011]	2012 [YR2012]	2013 [YR2013]	2014 [YR2014]	2015 [YR2015]	2016 [YR2016]	2017 [YR2017]	2018 [YR2018]	2019 [YR2019]	2020 [YR2020]	2021 [YR2021]	2022 [YR2022]	2023 [YR2023]	2024 [YR2024]
Afghanistan	Adolescent fertility rate (births per 1,000 women ages 15-19)	139.376	145.383	147.499	149.461	156.835	158.315	157.603	158.761	155.942	156.365	154.31	152.471	150.161	143.75	136.93	130.838	121.635	117.754	118.979	109.655	105.648	101.659	95.245	89.337	84.069	81.043	78.13	75.3	73.021	70.967	68.877	66.599	65.339	64.068	..
Afghanistan	School enrollment, secondary, female (% gross)	..	12.8384	..	9.80505	10.3699	12.4165	..	..	..	..	..	0	..	7.02606	6.4033	9.69525	15.404	15.4866	22.9091	28.3921	33.0185	36.8177	38.4144	38.6094	38.4739	37.8937	38.6336	39.8487	41.1316	..	..	..	..	..	..
Afghanistan	Poverty headcount ratio at $4.20 a day (2021 PPP) (% of population)	..	..	..	..	..	..	..	..	..	..	..	..	..	..	..	..	..	..	..	..	..	..	..	..	..	..	..	..	..	..	..	..	..	..	..
Afghanistan	Prevalence of stunting, height for age (% of children under 5)	..	..	..	..	..	..	..	53.2	..	..	..	..	..	..	59.3	..	..	..	..	..	..	..	..	40.4	..	..	..	..	38.2	..	..	..	44.6	..	..
Afghanistan	Labor force participation rate, female (% of female population ages 15+) (modeled ILO estimate)	15.789	15.74	15.66	15.544	15.393	15.226	15.044	14.848	14.653	14.471	14.321	14.223	14.177	14.178	14.228	14.323	14.472	14.686	14.957	15.256	15.576	15.895	16.208	17.138	18.107	19.113	20.156	21.24	19.808	18.304	16.473	14.666	5.159	5.155	5.104
Afghanistan	Literacy rate, adult female (% of females ages 15 and above)	..	..	..	..	..	..	..	..	..	..	..	..	..	..	..	..	..	..	..	..	..	17	..	..	..	17.0862	..	..	..	..	..	23	26.5966	..	..
Afghanistan	Current health expenditure per capita (current US$)	..	..	..	..	..	..	..	..	..	..	..	..	16.707	17.746	21.423	25.1139	28.9413	32.7089	39.8862	43.1335	46.4244	52.1872	52.4525	56.1604	60.0495	59.9196	61.3723	66.8239	71.2251	74.0642	80.0892	81.5211	80.6516	..	..
Afghanistan	Physicians (per 1,000 people)	0.109	..	..	0.143	..	..	..	0.11	..	..	..	0.208	..	..	..	..	0.166	0.182	0.183	0.22	0.245	0.259	0.247	0.291	0.304	0.291	0.284	0.245	0.304	0.214	0.254	..	..	..	..
Afghanistan	Proportion of seats held by women in national parliaments (%)	..	..	..	..	..	..	..	..	..	..	..	..	..	..	..	27.3092	27.3092	27.686	27.686	27.3092	27.7108	27.7108	27.7108	27.7108	27.7108	27.7108	27.7108	27.7108	..	27.8689	27.0161	27.0161	..	..	..
Afghanistan	Urban population growth (annual %)	1.85571	2.01073	8.57406	12.2232	8.80754	5.31074	4.42077	4.22269	4.17659	4.14287	1.62977	1.17332	5.66617	6.5576	4.23132	4.4174	4.98724	2.78787	3.07815	4.53437	3.81907	4.57648	4.92922	4.29599	4.50671	3.99463	3.40681	3.7234	3.87643	3.99514	4.20422	3.45661	2.57685	3.31957	4.06173
Afghanistan	Individuals using the Internet (% of population)	0	..	..	..	..	..	..	..	..	..	..	0.00472	0.00456	0.0879	0.106	1.22	2.11	1.9	1.84	3.55	4	5	5.45	5.9	7	8.26	11	13.5	16.8	17.6	17	16.5	17.2	17.7	..
Afghanistan	Unemployment, female (% of female labor force) (modeled ILO estimate)	..	10.58	10.515	10.379	10.31	10.31	10.374	10.378	10.417	10.439	10.483	10.508	10.483	10.427	10.447	10.428	10.456	10.337	10.397	10.243	10.23	10.253	10.325	10.372	10.317	11.611	12.834	14.018	14.783	15.549	16.778	16.945	26.742	26.57	25.636
Afghanistan	Teenage mothers (% of women ages 15-19 who have had children or are currently pregnant)	..	..	..	..	..	..	..	..	..	..	..	..	..	..	..	..	..	..	..	..	..	..	..	..	..	12.1	..	..	..	..	..	..	..	..	..
Afghanistan	Current health expenditure (% of GDP)	..	..	..	..	..	..	..	..	..	..	..	..	9.44339	8.94126	9.80847	9.94829	10.6228	9.90467	10.2565	9.81849	8.56967	8.56191	7.89717	8.80596	9.52888	10.1053	11.8186	12.6208	14.2084	14.8313	15.5336	21.5085	23.0882	..	..
Bangladesh	Adolescent fertility rate (births per 1,000 women ages 15-19)	178.305	170.848	170.559	167.118	163.261	160.034	154.635	154.369	154.148	151.983	152.641	147.804	142	139.872	138.184	126.555	124.43	126.819	119.728	115.797	115.018	105.382	104.552	102.256	91.829	89.274	87.837	82.215	80.415	79.151	79.184	75.962	73.128	73.179	..
Bangladesh	School enrollment, secondary, female (% gross)	13.6998	..	..	..	..	..	..	..	42.0911	46.4593	49.0942	51.9488	53.6376	53.5294	48.3395	48.0026	48.3034	49.0134	48.5206	51.3437	53.8334	54.8353	56.7643	59.8354	..	65.3476	69.7982	69.5436	72.0847	71.9848	75.0478	79.7336	77.3384	76.6019	..
Bangladesh	Poverty headcount ratio at $4.20 a day (2021 PPP) (% of population)	..	77.8	..	..	..	69.6	..	..	..	..	66.5	..	..	..	..	59	..	..	..	..	52.1	..	..	..	..	..	44.7	..	..	..	..	..	24.4	..	..
Bangladesh	Prevalence of stunting, height for age (% of children under 5)	63.4	73.6	71.5	69.2	67.3	65.8	63.8	59.6	59.3	59.9	51.1	53.2	51.4	47.8	50.5	46.2	45.1	43.2	..	..	..	41.3	37	42	36.2	35	..	..	30.9	28	..	..	23.6	..	..
Bangladesh	Labor force participation rate, female (% of female population ages 15+) (modeled ILO estimate)	24.075	24.439	24.859	25.321	25.824	26.364	26.923	27.442	27.887	28.277	28.615	28.832	28.944	29.028	29.104	29.184	29.242	30.797	32.398	34.041	35.723	35.02	34.316	33.616	33.571	33.531	33.497	36.676	38.079	39.376	40.407	42.34	43.687	43.712	44.153
Bangladesh	Literacy rate, adult female (% of females ages 15 and above)	..	26	..	..	..	..	..	..	..	..	..	41	..	..	..	..	..	43.7408	..	..	..	55	54	58	58	62	70	70	71	72	72	74	..	..	..
Bangladesh	Current health expenditure per capita (current US$)	..	..	..	..	..	..	..	..	..	..	8.27586	8.10026	9.05402	9.98434	10.79	11.314	12.0599	14.039	15.562	17.703	20.6211	22.7735	23.4377	26.9692	29.9115	33.21	39.3065	42.1751	44.7889	47.8422	51.0062	58.5396	61.0924	..	..
Bangladesh	Physicians (per 1,000 people)	0.177	0.188	..	..	..	0.201	..	0.2	..	..	..	0.247	..	0.268	0.277	0.304	0.313	0.326	0.339	0.353	0.362	0.382	0.397	0.418	0.484	0.481	0.492	0.536	0.573	0.627	0.656	0.67	..	..	..
Bangladesh	Proportion of seats held by women in national parliaments (%)	..	..	..	..	..	..	..	9.09091	9.09091	9.09091	9.09091	..	2	2	2	14.7826	15.0725	..	6.33333	18.5507	18.5507	19.7143	19.7143	19.7143	19.8276	20	20	20.2857	20.2857	20.6304	20.9169	20.8571	20.8571	20.8571	..
Bangladesh	Urban population growth (annual %)	4.44824	4.13692	3.61247	3.57534	3.56605	3.55514	3.52382	3.53436	3.56734	3.56839	3.48577	3.78919	4.24561	4.13754	4.01968	3.88727	3.7678	3.65856	3.5543	3.45772	3.37953	3.38243	3.38816	3.31363	3.2432	3.17271	3.12624	3.03592	2.9565	2.93463	2.8792	2.80926	2.96945	3.1224	3.06773
Bangladesh	Individuals using the Internet (% of population)	0	..	..	..	..	..	..	0.000751	0.00368	0.0362	0.071	0.13	0.14	0.164	0.199	0.242	1	1.8	2.5	3.1	3.7	4.5	5	6.63	11.9	12.9	18.1	21.5	25.6	30.4	36.1	38.9	41.6	44.5	..
Bangladesh	Unemployment, female (% of female labor force) (modeled ILO estimate)	..	2.082	2.068	2.085	2.092	2.107	2.121	2.421	2.727	3.033	3.331	3.822	4.327	4.83	5.957	6.995	6.396	6.59	6.867	7.194	4.345	5.369	6.369	7.403	7.369	7.32	7.235	6.628	6.225	5.84	6.327	5.813	4.888	4.765	5.278
Bangladesh	Teenage mothers (% of women ages 15-19 who have had children or are currently pregnant)	..	..	..	..	33	..	..	35.6	..	..	34.7	..	..	..	32.7	..	..	32.7	..	..	..	30.2	..	..	30.8	..	..	..	27.7	..	..	..	..	..	..
Bangladesh	Current health expenditure (% of GDP)	..	..	..	..	..	..	..	..	..	..	1.80505	1.77202	1.93417	1.96152	1.99854	2.05874	2.10647	2.17268	2.11879	2.18322	2.28808	2.36418	2.35379	2.29574	2.27915	2.27218	2.38938	2.3672	2.31622	2.25762	2.27064	2.36551	2.39039	..	..
Bhutan	Adolescent fertility rate (births per 1,000 women ages 15-19)	95.604	92.975	89.806	86.452	82.988	78.959	74.693	70.003	66.076	61.956	58.015	53.936	49.647	46.144	43.964	42.66	41.597	40.63	38.59	36.3	31.864	27.948	24.734	22.16	19.307	16.456	14.108	11.332	9.369	8.139	8.74	9.645	9.388	9.364	..
Bhutan	School enrollment, secondary, female (% gross)	..	..	..	..	..	..	..	..	21.5042	24.8241	28.5294	32.2537	..	..	..	42.4972	45.341	49.6484	53.5887	60.8452	66.4876	71.8758	77.9541	83.1144	90.7447	90.9866	91.8447	92.2011	93.1926	..	..	97.3212	97.1737	..	..
Bhutan	Poverty headcount ratio at $4.20 a day (2021 PPP) (% of population)	..	..	..	..	..	..	..	..	..	..	..	..	..	41.6	..	..	..	26.8	..	..	..	..	12.1	..	..	..	..	9.6	..	..	..	..	0.5	..	..
Bhutan	Prevalence of stunting, height for age (% of children under 5)	..	..	..	..	..	..	..	..	..	47.7	..	..	..	..	..	..	..	..	34.9	..	33.5	..	..	..	..	..	..	..	..	..	..	..	..	17.9	..
Bhutan	Labor force participation rate, female (% of female population ages 15+) (modeled ILO estimate)	54.718	54.895	55.142	55.466	55.829	56.257	56.742	57.278	57.879	58.528	59.246	60.06	60.94	61.866	62.834	63.673	64.268	64.769	65.235	65.615	63.319	62.328	63.073	58.19	53.93	54.976	54.893	54.815	54.743	60.631	63.002	64.902	52.511	56.619	56.464
Bhutan	Literacy rate, adult female (% of females ages 15 and above)	..	..	..	..	..	..	..	..	..	..	..	..	..	..	..	39	..	..	..	..	..	..	45	..	..	..	..	57	..	..	..	..	63.9	..	..
Bhutan	Current health expenditure per capita (current US$)	..	..	..	..	..	..	..	..	..	..	30.5911	35.0888	32.938	37.1547	46.0614	46.7943	54.2124	64.7202	57.5934	59.7462	72.3879	77.7543	84.094	86.4146	87.1913	96.8667	97.4294	103.636	102.012	115.718	134.137	103.675	154.489	..	..
Bhutan	Physicians (per 1,000 people)	0.333	..	..	..	0.17	0.16	..	..	..	0.051	..	..	..	..	0.182	..	..	0.211	0.248	..	..	..	0.269	0.279	0.331	0.338	0.399	0.31	0.42	0.335	0.484	0.56	0.552	..	..
Bhutan	Proportion of seats held by women in national parliaments (%)	..	..	..	..	..	..	..	2	2	2	9.33333	9.33333	9.33333	9.33333	9.21053	9.33333	2.66667	2.66667	8.51064	8.51064	8.51064	8.51064	8.51064	6.38298	8.51064	8.51064	8.51064	8.51064	14.8936	14.8936	14.8936	17.0213	17.3913	17.3913	4.25532
Bhutan	Urban population growth (annual %)	7.33945	6.37506	0.823384	0.431713	4.43262	3.2401	4.52207	6.10067	6.16835	6.49507	6.57983	6.40003	6.23884	6.07538	5.9202	5.44246	3.7249	3.52126	3.46462	3.40835	3.37181	3.34861	3.29263	3.22478	3.12763	2.99926	2.89462	2.71818	2.51245	2.4028	2.35287	2.32547	2.26734	2.20675	2.10633
Bhutan	Individuals using the Internet (% of population)	0	..	..	..	..	..	..	..	..	0.138	0.401	0.865	1.68	2.44	3.16	3.85	4.52	5.92	6.55	7.17	13.6	14.4	15.6	22.4	30.3	39.8	46.5	54.3	63.5	74.2	76.9	85.6	86.3	88.4	..
Bhutan	Unemployment, female (% of female labor force) (modeled ILO estimate)	..	1.388	1.398	1.427	1.41	1.404	1.394	1.394	1.4	1.648	2.327	2.945	2.729	2.53	3.345	3.337	3.817	4.799	5.21	5.575	4.072	4.918	2.218	3.782	3.629	3.272	3.551	3.892	4.258	3.329	6.113	6.231	8.22	4.243	3.855
Bhutan	Teenage mothers (% of women ages 15-19 who have had children or are currently pregnant)	..	..	..	..	..	..	..	..	..	..	..	..	..	..	..	..	..	..	..	..	..	..	..	..	..	..	..	..	..	..	..	..	..	..	..
Bhutan	Current health expenditure (% of GDP)	..	..	..	..	..	..	..	..	..	..	4.13868	4.60038	3.95161	3.83481	4.26398	3.83309	4.08524	3.83775	3.14842	3.29665	3.29502	3.08311	3.32088	3.40428	3.28294	3.48926	3.3271	3.13453	3.06897	3.37511	4.08452	3.07291	4.38546	..	..
India	Adolescent fertility rate (births per 1,000 women ages 15-19)	138.201	141.481	140.18	135.353	136.001	134.75	126.782	122.581	122.611	116.902	114.352	112.043	105.119	97.366	83.5	64.678	55.76	51.987	54.289	46.696	41.719	40.795	39.533	35.326	28.806	18.194	14.535	15.166	15.133	14.796	14.423	14.289	14.185	14.06	..
India	School enrollment, secondary, female (% gross)	..	..	..	35.0164	35.9657	35.8312	36.0813	37.191	..	35.792	37.4619	39.8672	41.7388	46.0065	47.6051	50.517	51.7138	54.7605	58.4954	58.9694	62.6392	66.3611	67.9496	69.725	75.1925	74.7416	76.0251	74.1721	75.365	75.3148	76.5541	78.4542	80.4519	78.7503	..
India	Poverty headcount ratio at $4.20 a day (2021 PPP) (% of population)	..	..	..	76.2	..	..	..	..	..	..	..	..	..	..	74.5	..	..	..	..	66.1	..	57.7	..	..	..	..	..	..	..	..	..	..	23.9	..	..
India	Prevalence of stunting, height for age (% of children under 5)	..	61.9	57.1	..	..	..	..	45.9	..	51	..	..	..	..	..	..	47.8	..	..	..	..	..	..	..	38.7	37.9	..	36.1	..	..	35.5	..	..	..	..
India	Labor force participation rate, female (% of female population ages 15+) (modeled ILO estimate)	30.225	30.336	30.459	30.587	30.735	31.331	31.934	32.542	33.157	33.775	34.397	34.483	34.57	34.66	34.753	34.852	33.499	32.179	30.892	29.641	28.425	27.583	26.764	26.675	26.619	26.597	26.59	26.592	26.581	26.549	25.998	27.724	29.479	31.243	32.803
India	Literacy rate, adult female (% of females ages 15 and above)	..	34	..	..	..	..	..	..	..	..	..	48	..	..	..	..	51	..	..	..	..	59	..	..	..	..	..	..	..	..	..	..	69	70	..
India	Current health expenditure per capita (current US$)	..	..	..	..	..	..	..	..	..	..	18.4788	19.7444	20.1565	21.8938	24.9241	27.4977	29.376	35.6314	37.6544	38.0597	44.7959	48.1824	48.4526	55.4693	56.349	58.124	59.7265	56.6684	57.4655	60.6914	63.831	75.5497	79.5151	..	..
India	Physicians (per 1,000 people)	..	1.224	..	..	..	..	..	..	..	..	..	..	..	..	..	..	..	..	..	..	..	..	..	..	..	..	..	..	0.678	..	0.727	..	..	..	..
India	Proportion of seats held by women in national parliaments (%)	..	..	..	..	..	..	..	7.15596	8.10313	8.44037	9.00735	8.83978	8.83978	8.83978	8.25688	8.28729	8.25688	9.0573	9.0573	10.8257	10.8257	11.0092	11.0092	11.0092	11.418	11.9705	11.9705	11.8081	11.8081	14.3911	14.3646	14.4444	14.9446	15.2416	13.6531
India	Urban population growth (annual %)	3.16492	3.06793	2.92594	2.89335	2.83538	2.79779	2.78393	2.75016	2.71728	2.68093	2.65589	2.77374	2.97223	2.889	2.85539	2.77354	2.70011	2.63925	2.56925	2.56713	2.56975	2.52927	2.5122	2.49242	2.44477	2.39911	2.41968	2.41425	2.36894	2.33051	2.28185	2.1509	2.1345	2.24551	2.26446
India	Individuals using the Internet (% of population)	0	..	0.000111	0.000218	0.00107	0.0262	0.0463	0.0708	0.139	0.273	0.528	0.66	1.54	1.69	1.98	2.39	2.81	3.95	4.38	5.12	7.5	10.1	11.1	12.3	13.5	14.9	16.5	18.2	20.1	29.5	43.4	..	55.9	..	..
India	Unemployment, female (% of female labor force) (modeled ILO estimate)	..	7.774	7.784	7.798	7.706	7.673	7.629	7.674	7.699	7.68	7.686	7.711	7.8	7.735	7.686	7.621	7.622	7.63	7.715	7.722	7.713	7.681	7.725	7.765	7.733	7.695	7.668	7.683	7.713	6.073	6.749	5.394	4.588	4.057	4.376
India	Teenage mothers (% of women ages 15-19 who have had children or are currently pregnant)	..	..	..	23.2	..	..	..	..	..	20.6	..	..	..	..	..	..	16	..	..	..	..	..	..	..	..	..	7.9	..	..	..	..	6.8	..	..	..
India	Current health expenditure (% of GDP)	..	..	..	..	..	..	..	..	..	..	4.10568	4.33754	4.31453	4.07878	4.02679	3.85508	3.66902	3.58104	3.58856	3.54638	3.33626	3.24634	3.32935	3.74944	3.61957	3.59566	3.5043	2.93598	2.85849	2.953	3.34146	3.34681	3.30588	..	..
Maldives	Adolescent fertility rate (births per 1,000 women ages 15-19)	130.449	118.672	107.264	96.979	87.385	73.12	58.862	50.02	43.673	36.149	30.18	26.192	20.859	17.387	16.059	14.458	13.941	14.579	16.297	17.963	17.507	16.781	15.737	14.021	12.978	11.718	10.319	9.104	7.831	6.866	6.362	6.036	5.648	5.425	..
Maldives	School enrollment, secondary, female (% gross)	..	..	..	..	51.7028	54.7736	57.9703	68.0959	36.0104	42.3066	54.2531	64.0948	66.5735	72.5272	73.0621	..	..	..	..	..	..	..	..	..	..	..	..	..	78.6037	72.9824	..	..	76.2186	83.7325	..
Maldives	Poverty headcount ratio at $4.20 a day (2021 PPP) (% of population)	..	..	..	..	..	..	..	..	..	..	..	..	40.5	..	..	..	..	..	..	25.9	..	..	..	..	..	..	0.6	..	..	0	..	..	..	..	..
Maldives	Prevalence of stunting, height for age (% of children under 5)	..	..	..	..	36.1	33	..	46.7	..	..	..	31.9	..	..	..	..	..	..	..	19	..	..	..	..	..	..	..	15.3	..	..	..	..	..	..	..
Maldives	Labor force participation rate, female (% of female population ages 15+) (modeled ILO estimate)	19.882	21.338	22.852	24.427	26.06	27.726	29.501	31.318	33.18	35.085	37.037	37.045	37.054	37.061	37.065	37.066	36.958	36.73	36.495	36.285	36.792	37.322	37.874	38.447	39.036	39.632	40.233	40.667	40.939	41.024	40.289	41.217	40.755	40.801	40.981
Maldives	Literacy rate, adult female (% of females ages 15 and above)	96	..	..	..	..	96	..	..	..	..	96	..	..	..	..	..	98	..	..	..	..	..	..	..	99	..	98	94.9146	..	98.2552	..	98.41	..	..	..
Maldives	Current health expenditure per capita (current US$)	..	..	..	..	..	..	..	..	..	..	219.859	229.8	249.481	240.54	304.593	335.138	403.943	478.243	775.146	679.663	608.872	588.208	647.116	671.653	707.392	837.473	1018	961.574	833.216	880.8	845.824	1057.34	1150.69	..	..
Maldives	Physicians (per 1,000 people)	0.07	0.19	..	0.281	..	..	0.656	..	..	..	..	..	..	..	1	..	..	1.698	..	1.507	1.452	..	..	..	1.848	..	1.288	1.837	1.799	2.161	..	..	..	..	..
Maldives	Proportion of seats held by women in national parliaments (%)	..	..	..	..	..	..	..	6.25	6.25	..	6	6	6	6	6	12	12	12	12	6.49351	6.49351	6.49351	6.49351	6.49351	5.88235	5.88235	5.88235	5.88235	5.88235	4.5977	4.5977	4.5977	4.5977	4.5977	3.22581
Maldives	Urban population growth (annual %)	3.30831	2.83483	2.62308	2.3731	2.14994	2.50061	3.62792	3.43861	3.27222	3.11142	3.73294	5.74698	5.69402	5.60652	5.53166	5.45556	5.43919	4.49099	4.6972	4.68511	4.67109	4.64069	4.5848	4.48399	4.44137	4.55785	4.57537	4.41063	4.26199	4.12036	3.97246	3.81643	2.57922	1.4013	1.37612
Maldives	Individuals using the Internet (% of population)	0	0	0	0	0	0	0.227	0.309	0.57	1.12	2.2	3.62	5.35	5.98	6.59	6.87	11	16.3	23.2	24.8	26.5	34	38.9	44.1	49.3	54.5	59.5	65	70.9	77.5	79.1	82	83.9	84.7	..
Maldives	Unemployment, female (% of female labor force) (modeled ILO estimate)	..	1.419	1.41	1.373	1.353	1.333	1.61	1.888	2.167	2.455	2.763	4.053	5.283	6.428	7.552	8.947	10.186	11.434	12.427	14.086	12.863	11.62	10.275	8.999	7.735	6.428	5.16	4.716	4.218	3.764	4.204	4.059	3.765	3.649	3.952
Maldives	Teenage mothers (% of women ages 15-19 who have had children or are currently pregnant)	..	..	..	..	..	..	..	..	..	..	..	..	..	..	..	..	..	..	..	2.1	..	..	..	..	..	..	..	1.6	..	..	..	..	..	..	..
Maldives	Current health expenditure (% of GDP)	..	..	..	..	..	..	..	..	..	..	7.73656	8.21365	8.7844	6.77858	7.48357	8.82753	8.04819	8.30568	11.471	10.0929	8.48759	7.92252	8.67305	8.15509	7.91345	8.72546	10.3054	9.26918	7.43628	7.65846	11.3366	10.0961	9.65276	..	..
Nepal	Adolescent fertility rate (births per 1,000 women ages 15-19)	134.737	132.557	136.358	137.549	135.082	139.239	132.043	124.575	125.278	120.058	118.816	118.047	115	111.926	106.216	101.456	95.034	89.634	85.221	82.717	79.643	80.049	81.5	82.881	84.501	81.619	78.814	75.975	72.782	71.667	70.275	68.777	68.33	67.169	..
Nepal	School enrollment, secondary, female (% gross)	19.0156	20.9621	23.8678	25.6161	26.9884	29.4785	32.9516	..	..	26.6523	27.9499	30.4526	34.0565	35.7168	..	41.0405	39.5178	39.8807	46.1959	47.01	55.6074	59.7364	64.9107	67.367	69.2952	70.2956	73.2825	76.6253	..	82.5607	86.425	85.0971	84.3487	89.731	..
Nepal	Poverty headcount ratio at $4.20 a day (2021 PPP) (% of population)	..	..	..	..	..	85.5	..	..	..	..	..	..	..	73.9	..	..	..	..	..	..	44.1	..	..	..	..	..	..	..	..	..	..	..	9.1	..	..
Nepal	Prevalence of stunting, height for age (% of children under 5)	..	..	..	..	..	68.2	55.6	..	61.1	..	..	56.1	..	..	..	..	49.1	..	..	..	41.5	40.1	..	..	37.1	..	35.8	..	..	31.5	..	..	24.8	..	..
Nepal	Labor force participation rate, female (% of female population ages 15+) (modeled ILO estimate)	20.727	20.783	20.884	20.939	20.93	20.903	20.881	20.924	21.033	21.185	21.36	21.571	21.795	22.026	22.285	22.575	22.897	23.253	23.676	24.169	24.711	25.272	25.77	26.188	26.591	27.015	27.35	27.53	27.628	27.565	27.236	27.268	27.516	27.554	27.645
Nepal	Literacy rate, adult female (% of females ages 15 and above)	..	17	..	..	..	..	..	..	..	..	..	35	..	..	..	..	..	..	..	..	..	49	..	..	..	..	55.7491	..	..	59.4137	..	63.33	..	..	..
Nepal	Current health expenditure per capita (current US$)	..	..	..	..	..	..	..	..	..	..	8.3425	10.2685	10.4642	11.0689	12.9247	14.1469	13.6805	17.139	18.8637	20.8662	29.6223	34.1478	33.6496	35.1433	41.9739	46.4959	47.1233	49.6305	51.1613	53.6111	59.0794	66.5423	88.2662	..	..
Nepal	Physicians (per 1,000 people)	0.051	0.062	0.076	0.074	..	0.04	0.04	0.04	0.04	..	..	0.052	..	..	0.207	..	..	..	..	..	..	..	0.51	0.554	..	..	..	0.892	0.738	0.803	0.846	0.867	..	..	..
Nepal	Proportion of seats held by women in national parliaments (%)	..	..	..	..	..	..	..	3.41463	3.41463	5.85366	5.85366	5.85366	5.85366	5.85366	5.85366	5.85366	5.88235	17.3252	33.165	33.165	33.165	33.165	33.165	..	29.4807	29.5492	29.5798	29.5798	32.7273	32.7273	32.7273	32.7273	33.0909	33.0882	33.0882
Nepal	Urban population growth (annual %)	6.01886	6.20396	7.10655	6.99014	6.75416	6.62474	6.40861	6.25425	6.12003	5.99776	5.84551	5.64074	3.59962	3.48153	3.33111	3.17325	3.01329	2.87831	2.78184	2.69801	2.63171	2.45457	2.28124	2.22413	2.33724	2.58663	2.52616	2.25808	2.31184	3.25437	4.00305	3.81782	2.89918	2.01514	1.94504
Nepal	Individuals using the Internet (% of population)	0	0	0	0	0	0.000925	0.00451	0.022	0.0644	0.147	0.205	0.24	0.313	0.383	0.45	0.827	1.14	1.41	1.73	1.97	7.93	9	11.1	13.3	15.4	17.6	20.7	24.3	28.6	33.3	38.9	45.3	53.9	55.8	..
Nepal	Unemployment, female (% of female labor force) (modeled ILO estimate)	..	12.205	12.211	12.234	12.18	12.199	12.155	12.248	12.259	12.283	12.245	12.187	12.31	12.372	12.369	12.259	12.268	12.296	12.205	12.157	12.102	12.167	12.146	12.169	12.076	12.085	12.168	12.069	11.954	11.784	14.29	13.58	12.413	12.182	12.251
Nepal	Teenage mothers (% of women ages 15-19 who have had children or are currently pregnant)	..	..	..	..	..	..	23.9	..	..	..	..	21.4	..	..	..	..	18.5	..	..	..	..	16.7	..	..	..	..	16.7	..	..	..	..	..	13.1	..	..
Nepal	Current health expenditure (% of GDP)	..	..	..	..	..	..	..	..	..	..	3.13292	3.8123	3.93863	3.85607	4.0463	3.95095	3.54402	3.67297	3.81756	3.9018	4.36132	4.4522	4.49079	4.63013	5.07549	5.46616	5.42379	4.72171	4.52808	4.44525	5.2081	5.32333	6.65589	..	..
Pakistan	Adolescent fertility rate (births per 1,000 women ages 15-19)	104.425	101.484	98.279	97.543	94.434	88.234	86.583	82.819	81.051	79.332	76.597	72.66	69.189	67.159	64.181	60.998	58.675	58.053	57.112	56.456	55.615	52.28	51.486	50.896	49.784	48.676	47.516	47.145	46.499	45.589	44.572	43.372	42.298	41.095	..
Pakistan	School enrollment, secondary, female (% gross)	12.0659	15.1681	17.4067	..	..	..	..	..	..	..	..	..	..	..	..	..	24.1609	25.4982	25.6615	26.1832	25.9987	25.948	26.2925	26.8829	29.048	30.7595	32.1371	31.6698	34.2397	36.307	..	38.2012	39.221	..	..
Pakistan	Poverty headcount ratio at $4.20 a day (2021 PPP) (% of population)	90.9	..	..	..	..	..	73.6	..	74.9	..	..	80	..	..	68.5	69	..	64.7	..	..	57.2	55.9	..	49.3	..	44.8	..	..	44.7	..	..	..	..	..	..
Pakistan	Prevalence of stunting, height for age (% of children under 5)	..	53.9	42.7	..	..	..	..	..	..	..	..	41.4	..	..	..	..	..	..	..	..	..	43.6	..	45	..	..	..	..	37.6	..	..	..	..	..	..
Pakistan	Labor force participation rate, female (% of female population ages 15+) (modeled ILO estimate)	11.195	13.768	13.795	14.175	14.476	12.553	13.706	14.936	15.245	15.686	16.13	16.17	16.224	16.995	17.777	18.348	18.947	19.308	19.851	20.98	22.036	22.229	22.509	22.79	22.987	23.983	23.162	22.358	21.572	23.242	23.462	24.365	24.15	24.195	24.258
Pakistan	Literacy rate, adult female (% of females ages 15 and above)	..	..	..	..	..	..	..	..	29	..	..	..	..	..	..	35	40	38	40	40	41	42	43	42	44	..	..	46	45	46	..	..	..	..	..
Pakistan	Current health expenditure per capita (current US$)	..	..	..	..	..	..	..	..	..	..	15.3676	13.4159	14.9833	14.3485	15.5354	19.5896	24.4365	26.142	24.3427	23.1464	23.6285	25.0249	25.5974	28.21	32.1179	33.9936	36.4693	42.0723	40.0958	36.0137	36.9091	42.7964	38.766	..	..
Pakistan	Physicians (per 1,000 people)	0.462	0.48	0.491	0.502	0.512	0.524	0.541	0.555	0.568	0.582	0.595	0.605	..	..	0.682	0.725	..	0.703	0.721	0.734	0.745	0.767	0.796	0.817	0.841	0.876	0.917	0.961	0.947	1.084	..	..	..	..	..
Pakistan	Proportion of seats held by women in national parliaments (%)	..	..	..	..	..	..	..	2.30415	2.30415	..	..	..	21.0526	21.6374	21.345	21.345	21.345	21.0526	22.4852	22.2222	22.2222	22.5146	22.5146	20.743	20.743	20.5882	20.5882	20.5882	20.2346	20.2346	20.1754	20.1754	20.4678	20.4678	17.0418
Pakistan	Urban population growth (annual %)	4.16075	4.12076	3.67349	3.58012	3.69701	3.69135	3.7116	3.62281	3.49127	3.32774	3.42995	3.39469	3.05177	2.95129	3.06488	2.99702	2.97468	3.23412	3.26576	3.12644	3.05543	2.82097	2.48969	2.20452	2.0771	1.97874	1.87786	1.9865	2.23651	2.347	2.50037	2.624	2.52224	2.36442	2.36033
Pakistan	Individuals using the Internet (% of population)	0	..	..	..	..	0.000123	0.00299	0.0275	0.0439	0.0554	..	1.32	2.58	5.04	6.16	6.33	6.5	6.8	7	7.5	8	8	8.1	9	10	11	12.4	13.8	15.3	17.1	18.9	21.4	24.2	27.4	..
Pakistan	Unemployment, female (% of female labor force) (modeled ILO estimate)	..	0.323	0.319	0.324	0.326	0.328	0.325	0.331	0.336	0.338	0.334	0.332	0.334	0.334	0.329	0.323	0.323	0.245	0.534	0.359	0.64	0.67	3.773	3.423	2.013	6.147	2.723	3.66	4.555	6.273	7.331	9.181	7.439	7.261	7.325
Pakistan	Teenage mothers (% of women ages 15-19 who have had children or are currently pregnant)	..	15.7	..	..	..	..	..	..	..	..	..	..	..	..	..	..	..	9.1	..	..	..	..	..	7.9	..	..	..	..	8.1	..	..	..	..	..	..
Pakistan	Current health expenditure (% of GDP)	..	..	..	..	..	..	..	..	..	..	2.48079	2.3396	2.4222	2.10399	2.03666	2.37324	2.73132	2.62371	2.56807	2.49996	2.42968	2.23121	2.22185	2.41648	2.48899	2.49493	2.57026	2.7863	2.82845	2.84737	2.95273	2.99016	2.90434	..	..
Sri Lanka	Adolescent fertility rate (births per 1,000 women ages 15-19)	29.717	28.567	28.185	28.239	28.844	29.03	28.339	28.134	27.759	28.917	29.844	30.212	29.29	27.838	26.33	24.289	22.235	21.706	20.864	21.564	21.712	21.316	20.875	19.785	18.08	17.041	16.485	16.218	15.778	15.602	15.465	15.401	15.122	15.091	..
Sri Lanka	School enrollment, secondary, female (% gross)	86.7594	86.5103	87.9532	88.5244	90.7965	89.9933	..	..	..	..	..	..	..	..	..	..	..	..	..	..	93.9507	96.1028	97.5181	98.0986	96.3429	97.4188	96.7263	97.6746	99.4162	..	..	93.223	91.9516	..	..
Sri Lanka	Poverty headcount ratio at $4.20 a day (2021 PPP) (% of population)	50.6	..	..	..	..	48	..	..	..	..	..	..	42.5	..	..	..	30.2	..	..	24.2	..	..	20.1	..	..	..	14.1	..	..	11.5	..	..	..	..	..
Sri Lanka	Prevalence of stunting, height for age (% of children under 5)	..	..	..	28.7	..	26.1	..	..	..	..	18.3	..	..	..	..	..	..	18.1	..	19.2	..	..	14.6	..	..	..	17.3	..	..	8.4	8.2	7.4	9.2	10.3	10.5
Sri Lanka	Labor force participation rate, female (% of female population ages 15+) (modeled ILO estimate)	45.149	41.002	36.913	37.676	37.9	35.6	35.489	35.263	41.33	37.649	36.331	36.077	35.831	35.59	35.35	35.111	34.876	34.644	34.415	34.191	33.965	33.947	32.649	33.869	33.211	35.33	35.252	36.093	33.105	34.051	31.663	31.329	31.604	31.619	31.567
Sri Lanka	Literacy rate, adult female (% of females ages 15 and above)	..	..	..	..	..	..	..	..	..	..	..	89	..	..	..	..	89	..	89	..	90	..	..	..	..	..	91	91	91	92	92	92	92	..	..
Sri Lanka	Current health expenditure per capita (current US$)	..	..	..	..	..	..	..	..	..	..	42.5489	39.8719	41.2404	40.8244	49.1484	55.4	63.2891	71.3878	90.0008	97.2627	105.074	115.516	110.036	133.16	132.822	144.291	145.325	142.325	154.646	154.871	152.001	157.133	145.558	..	..
Sri Lanka	Physicians (per 1,000 people)	..	0.14	0.167	0.208	0.186	0.223	0.279	0.305	0.346	0.375	0.424	0.443	..	..	0.538	0.518	0.517	0.549	0.615	0.671	0.71	0.723	0.747	0.781	0.819	0.845	0.876	0.911	0.988	1.137	1.212	1.192	..	..	..
Sri Lanka	Proportion of seats held by women in national parliaments (%)	..	..	..	..	..	..	..	5.33333	5.33333	4.88889	..	..	4.44444	4.44444	4.88889	4.88889	4.88889	5.77778	5.77778	5.77778	5.33333	5.77778	5.77778	5.77778	5.77778	4.88889	5.77778	5.77778	5.77778	5.33333	5.38117	5.38117	5.33333	5.33333	10
Sri Lanka	Urban population growth (annual %)	0.551117	0.667791	1.50282	1.61676	1.37027	1.57377	1.83583	1.81719	1.80115	1.77642	1.7349	1.49864	0.955278	0.651532	0.597895	0.552353	0.587934	0.598653	0.583382	0.531811	0.501436	0.538174	0.67823	-2.78871	1.04306	1.12817	1.4341	1.54177	1.5056	1.20011	1.21697	1.85795	0.98908	0.316336	0.510866
Sri Lanka	Individuals using the Internet (% of population)	0	..	..	..	0.00277	0.00548	0.0545	0.162	0.296	0.348	0.647	0.794	1.05	1.46	1.45	1.79	2.54	3.88	..	..	..	..	..	..	10.5	15.3	22.2	25.1	28.3	32	36.2	44.5	48.3	51.2	..
Sri Lanka	Unemployment, female (% of female labor force) (modeled ILO estimate)	..	22.903	22.617	21.851	20.476	19.281	17.745	16.438	13.714	13.353	11.465	11.422	13.03	12.889	12.951	11.93	9.937	9.174	8.244	8.781	7.476	6.978	6.16	6.505	6.304	7.445	6.836	6.321	6.966	7.331	8.251	7.698	6.268	9.396	7.978
Sri Lanka	Teenage mothers (% of women ages 15-19 who have had children or are currently pregnant)	..	..	..	..	..	..	..	..	..	..	..	..	..	..	..	..	..	..	..	..	..	..	..	..	..	..	..	..	..	..	..	..	..	..	..
Sri Lanka	Current health expenditure (% of GDP)	..	..	..	..	..	..	..	..	..	..	4.10819	4.05663	4.03716	3.64647	4.03913	3.87909	3.8502	3.82258	3.85483	4.05677	3.74145	3.58195	3.30659	3.69365	3.46786	3.68264	3.61788	3.33093	3.64189	3.89905	4.06135	4.0283	4.3627	..	..
Data from database: World Development Indicators
Last Updated: 07/01/2025

## Sheet: Series - Metadata
Code	License Type	Indicator Name	Long definition	Source	Topic	Dataset	Unit of measure	Periodicity	Aggregation method	Statistical concept and methodology	Development relevance	Limitations and exceptions	General comments	Notes from original source	Related source links	Other web links	License URL
SP.ADO.TFRT	CC BY-4.0	Adolescent fertility rate (births per 1,000 women ages 15-19)	Adolescent fertility rate is the number of births per 1,000 women ages 15-19.	World Population Prospects, United Nations (UN), publisher: UN Population Division	Health: Reproductive health	WDI	Per 1000 women	Annual	Weighted average	Methodology: Adolescent fertility rates are based on data on registered live births from vital registration systems or, in the absence of such systems, from censuses or sample surveys. The estimated rates are generally considered reliable measures of fertility in the recent past. Where no empirical information on age-specific fertility rates is available, a model is used to estimate the share of …	Adolescent childbearing is associated with a wide range of risks for young mothers. Women who become pregnant and give birth very early in their lives as well as their newborns are subject to elevated health risks.		This is the Sustainable Development Goal indicator 3.7.2 [https://unstats.un.org/sdgs/metadata/].				https://creativecommons.org/licenses/by/4.0/
SE.SEC.ENRR.FE	CC BY-4.0	School enrollment, secondary, female (% gross)	Gross enrollment ratio is the ratio of total enrollment, regardless of age, to the population of the age group that officially corresponds to the level of education shown. Secondary education completes the provision of basic education that began at the primary level, and aims at laying the foundations for lifelong learning and human development, by offering more subject- or skill-oriented instruc…	Stat Bulk Data Download Service, UN Educational, Scientific and Cultural Organization (UNESCO), uri: https://uis.unesco.org/bdds, publisher: UNESCO Institute for Statistics (UIS), type: Bulk file (csv), data accessed: 2024-04-23, date published: 2024-02	Education: Participation	WDI	% of female population in the 5-year age group immediately following primary education	Annual	Weighted average	Methodology: Gross enrollment ratio for secondary school is calculated by dividing the number of students enrolled in secondary education regardless of age by the population of the age group which officially corresponds to secondary education, and multiplying by 100. Data on education are collected by the UNESCO Institute for Statistics from official responses to its annual education survey. All …	Secondary education acts as a critical intermediary that not only builds upon the foundational knowledge acquired in primary education but also equips students for various pathways, including immediate entry into the workforce, further education in postsecondary non-tertiary institutions, or advancement to higher education. This indicator assesses the aggregate participation rate in secondary edu…	Enrollment indicators are based on annual school surveys, but do not necessarily reflect actual attendance or dropout rates during the year. Also, the length of education differs across countries and can influence enrollment rates, although the International Standard Classification of Education (ISCED) tries to minimize the difference. For example, a shorter duration for primary education tends t…					https://creativecommons.org/licenses/by/4.0/
SI.POV.LMIC	CC BY-4.0	Poverty headcount ratio at $4.00 a day (2021 PPP) (% of population)	Poverty headcount ratio at $4.20 a day is the percentage of the population living on less than $4.20 a day at 2021 international prices.	World Bank, Poverty and Inequality Platform. Data are based on primary household survey data obtained from government statistical agencies and World Bank country departments. Data for high-income economies are mostly from the Luxembourg Income Study database. For more information and methodology, please see http://pip.worldbank.org., World Bank (WB), uri: http://pip.worldbank.org, note: Data are …	Poverty: Poverty rates	WDI	%	Annual	Population-weighted average	Methodology: International comparisons of poverty estimates entail both conceptual and practical problems. Countries have different definitions of poverty, and consistent comparisons across countries can be difficult. Local poverty lines tend to have higher purchasing power in rich countries, where more generous standards are used, than in poor countries. Since World Development Report 1990, the …	The World Bank defines the poverty line of $4.20 (adjusted for purchasing power differences across countries) as a more relevant poverty line to monitor poverty in lower-middle-income countries. The value of $4.20 is the typical poverty line of lower-middle-income countries, which is the estimated minimum amount of money people in lower-middle-income countries need to cover their daily basic need…	Despite progress in the last decade, the challenges of measuring poverty remain. The timeliness, frequency, quality, and comparability of household surveys need to increase substantially, particularly in the poorest countries. The availability and quality of poverty monitoring data remains low in small states, countries with fragile situations, and low-income countries and even some middle-income…	The World Bank’s internationally comparable poverty monitoring database now draws on income or detailed consumption data from more than 2000 household surveys across 169 countries. See the Poverty and Inequality Platform (PIP) for details (www.pip.worldbank.org).		World Bank, Poverty and Inequality Platform: https://pip.worldbank.org/		https://creativecommons.org/licenses/by/4.0/
SH.STA.STNT.ZS	CC BY-4.0	Prevalence of stunting, height for age (% of children under 5)	Prevalence of stunting is the percentage of children under age 5 whose height for age is more than two standard deviations below the median for the international reference population ages 0-59 months. For children up to two years old height is measured by recumbent length. For older children height is measured by stature while standing. The data are based on the WHO's 2006 Child Growth Standards.	UNICEF, WHO, World Bank: Joint child Malnutrition Estimates (JME). Aggregation is based on UNICEF, WHO, and the World Bank harmonized dataset (adjusted, comparable data) and methodology., UN Children's Fund (UNICEF), note: Aggregation is based on UNICEF, WHO, and the World Bank harmonized dataset (adjusted, comparable data) and methodology; World Health Organization (WHO), note: Joint child Malnu…	Health: Nutrition	WDI	Percentage	Annual	See SH.STA.STNT.ME.ZS for aggregation	Methodology: Survey estimates are based on standardized methodology using the WHO Child Growth Standards as described elsewhere. Statistical concept(s): Child stunting refers to a child who is too short for his or her age and is the result of chronic or recurrent malnutrition. Stunting is a contributing risk factor to child mortality and is also a marker of inequalities in human development. Stun…	Child growth is an internationally accepted outcome reflecting child nutritional status.	Survey estimates come with levels of uncertainty due to both sampling error and non-sampling error (e.g., measurement technical error, recording error etc.,). None of the two sources of errors have been fully taken into account for deriving estimates neither at country nor at regional or worldwide levels.	Undernourished children have lower resistance to infection and are more likely to die from common childhood ailments such as diarrheal diseases and respiratory infections. Frequent illness saps the nutritional status of those who survive, locking them into a vicious cycle of recurring sickness and faltering growth (UNICEF). Estimates are from national survey data. Being even mildly underweight in…			Recommendations for data collection, analysis and reporting on anthropometric indicators in children under 5 years old. Geneva: World Health Organization and the United Nations Children’s Fund (UNICEF), 2019. Licence: CC BY-NC-SA 3.0 IGO. https://data.unicef.org/resources/data-collection-analysis-reporting-on-anthropometric-indicators-in-children-under-5/ https://www.who.int/publications/i/item/9…	https://creativecommons.org/licenses/by/4.0/
SL.TLF.CACT.FE.ZS	CC BY-4.0	Labor force participation rate, female (% of female population ages 15+) (modeled ILO estimate)	The labor force participation rate is the labor force as a percent of the population ages 15 and older. The labor force is the sum of all persons of working age who are employed and those who are unemployed.	ILO Modelled Estimates database (ILOEST), International Labour Organization (ILO), uri: https://ilostat.ilo.org/data/bulk/, publisher: ILOSTAT, type: external database, data accessed: January 07, 2025	Social Protection & Labor: Labor force structure	WDI	% of female population ages 15+	Annual	Weighted average	Methodology: The labor force participation rate (LFPR) is calculated as follows: LFPR (%) = 100 x Labor force / population of a given age group, where the labor force is equal to employment plus unemployment. Labor force surveys are typically the preferred source of information for determining the labor force participation rate. Population censuses are another major source of data on the labor fo…	The labor force participation rate indicator plays a central role in the study of the factors that determine the size and composition of a country’s human resources and in making projections of the future supply of labor. The information is also used to formulate employment policies, to determine training needs and to calculate the expected working lives of the male and female populations and the…	Data on the labor force are compiled by the ILO from labor force surveys, censuses, and establishment censuses and surveys. For some countries a combination of these sources is used. Labor force surveys are the most comprehensive source for internationally comparable labor force data. They can cover all non-institutionalized civilians, all branches and sectors of the economy, and all categories o…	National estimates are also available in the WDI database. Caution should be used when comparing ILO estimates with national estimates.	Given the exceptional situation, including the scarcity of relevant data, the ILO modeled estimates and projections from 2020 onwards are subject to substantial uncertainty.			https://creativecommons.org/licenses/by/4.0/
SE.ADT.LITR.FE.ZS	CC BY-4.0	Literacy rate, adult female (% of females ages 15 and above)	Adult literacy rate is the percentage of people ages 15 and above who can both read and write with understanding a short simple statement about their everyday life.	Stat Bulk Data Download Service, UN Educational, Scientific and Cultural Organization (UNESCO), uri: https://uis.unesco.org/bdds, publisher: UNESCO Institute for Statistics (UIS), type: Excel (bulk file), data accessed: 2024-04-23, date published: 2024-02	Education: Outcomes	WDI	% of females ages 15 and above	Annual	Weighted average	Methodology: The indicator is calculated by the number of literate adults divided by the total number of adults, excluding adults with unknown literacy status. Data on literacy are compiled by the UNESCO Institute for Statistics based on national censuses and household surveys and, for countries without recent literacy data, using the Global Age-Specific Literacy Projection Model (GALP). For deta…	Literacy rate is an outcome indicator to evaluate educational attainment. This data can predict the quality of future labor force and can be used in ensuring policies for life skills for men and women. It can be also used as a proxy instrument to see the effectiveness of education system; a high literacy rate suggests the capacity of an education system to provide a large population with opportun…	In practice, literacy is difficult to measure. Estimating literacy rates requires census or survey measurements under controlled conditions. Many countries report the number of literate people from self-reported data. Some use educational attainment data as a proxy but apply different lengths of school attendance or levels of completion. Ant there is a trend among recent national and internationa…					https://creativecommons.org/licenses/by/4.0/
SH.XPD.CHEX.PC.CD	CC BY-4.0	Current health expenditure per capita (current US$)	Current expenditures on health per capita in current US dollars. Estimates of current health expenditures include healthcare goods and services consumed during each year.	Global Health Expenditure database, World Health Organization (WHO), uri: http://apps.who.int/nha/database	Health: Health systems	WDI	current US$	Annual	Weighted average	Methodology: The Health SHA 2011 tracks all health spending in a given country over a defined period of time regardless of the entity or institution that financed and managed that spending. It generates consistent and comprehensive data on health spending in a country, which in turn can contribute to evidence-based policy-making. Statistical concept(s): The health expenditure estimates have been …	Strengthening health financing is one objective of Sustainable Development Goal 3 (SDG target 3.c). The levels and trends of health expenditure data identify key issues such as weaknesses and strengths and areas that need investment, for instance additional health facilities, better health information systems, or better trained human resources. Health financing is also critical for reaching unive…			The World Health Organization (WHO) has revised health expenditure data using the new international classification for health expenditures in the revised System of Health Accounts (SHA 2011). WHO’s Global Health Expenditure Database in this new version is the reference source for health expenditure for international comparison imbedded in a standardized framework. The SHA 2011 clarifies the finan…			https://creativecommons.org/licenses/by/4.0/
SH.MED.PHYS.ZS	CC BY-4.0	Physicians (per 1,000 people)	Physicians include generalist and specialist medical practitioners.	Global Health Workforce Statistics, World Health Organization (WHO); Organisation for Economic Co-operation and Development (OECD); Country data	Health: Health systems	WDI	Per 1000 people	Annual	Weighted average	Methodology: National focal points share the data with WHO through the online NHWA data platform. The platform hosted in WHO, is built to facilitate data reporting on the indicators listed in the NHWA Handbook and data sharing across all the 3 levels of WHO. Statistical concept(s): Health systems - the combined arrangements of institutions and actions whose primary purpose is to promote, restore,…	The WHO estimates that at least 2.5 medical staff (physicians, nurses and midwives) per 1,000 people are needed to provide adequate coverage with primary care interventions (WHO, World Health Report 2006).	The WHO compiles data from household and labor force surveys, censuses, and administrative records. Data comparability is limited by differences in definitions and training of medical personnel varies. In addition, human resources tend to be concentrated in urban areas, so that average densities do not provide a full picture of health personnel available to the entire population.	This is the Sustainable Development Goal indicator 3.c.1 [https://unstats.un.org/sdgs/metadata/].				https://creativecommons.org/licenses/by/4.0/
SG.GEN.PARL.ZS	CC BY-4.0	Proportion of seats held by women in national parliaments (%)	Women in parliaments are the percentage of parliamentary seats in a single or lower chamber held by women.	Monthly ranking of women in national parliaments, Inter-Parliamentary Union (IPU), uri: https://data.ipu.org/women-ranking/, note: For the year of 1998, the data is as of August 10, 1998., type: Excel, data accessed: 2024-03-21	Gender: Public life & decision making	WDI	% of single or lower chamber seats	Annual	Weighted average	Methodology: The proportion of seats held by women in national parliaments is the number of seats held by women members in single or lower chambers of national parliaments, expressed as a percentage of all occupied seats; it is derived by dividing the total number of seats occupied by women by the total number of seats in parliament. Statistical concept(s): This indicator assesses the extent to w…	Despite much progress in recent decades, gender inequalities remain pervasive in many dimensions of life - worldwide. But while disparities exist throughout the world, they are most prevalent in developing countries. Gender inequalities in the allocation of such resources as education, health care, nutrition, and political voice matter because of the strong association with well-being, productivi…	The number of countries covered varies with suspensions or dissolutions of parliaments. There can be difficulties in obtaining information on by-election results and replacements due to death or resignation. These changes are ad hoc events which are more difficult to keep track of. By-elections, for instance, are often not announced internationally as general elections are. Parliaments vary consi…	Relevance to gender indicator: Women are vastly underrepresented in decision making positions in government, although there is some evidence of recent improvement. Gender parity in parliamentary representation is still far from being realized. Without representation at this level, it is difficult for women to influence policy. This is the Sustainable Development Goal indicator 5.5.1 (a). [https:/…				https://creativecommons.org/licenses/by/4.0/
SP.URB.GROW	CC BY-4.0	Urban population growth (annual %)	Annual urban population growth rate for year t is the exponential rate of growth of midyear urban population from year t-1 to t, expressed as a percentage. Urban population refers to people living in urban areas as defined by national statistical offices. It is calculated using World Bank total population estimates and urban ratios from the United Nations World Urbanization Prospects.	World Urbanization Prospects, United Nations (UN), uri: https://population.un.org/wup/, publisher: UN Population Division; Staff estimates, World Bank (WB), note: World Bank staff estimates based on the United Nations Population Division's World Urbanization Prospects	Environment: Density & urbanization	WDI	Percentage	Annual	Weighted average	Methodology: The indicator is calculated from urban population estimates. The urban population estimates are calulcated using World Bank's total population estimates and urban ratios from the United Nations World Urbanization Prospects. The growth rate is computed using the exponential growth formula: r = ln(pn/p0)/n, where r is the exponential rate of growth, ln() is the natural logarithm, pn is…	Explosive growth of cities globally signifies the demographic transition from rural to urban, and is associated with shifts from an agriculture-based economy to mass industry, technology, and service. In principle, cities offer a more favorable setting for the resolution of social and environmental problems than rural areas. Cities generate jobs and income, and deliver education, health care and …	There is no consistent and universally accepted standard for distinguishing urban from rural areas, in part because of the wide variety of situations across countries. Most countries use an urban classification related to the size or characteristics of settlements. Some define urban areas based on the presence of certain infrastructure and services. And other countries designate urban areas based…					https://creativecommons.org/licenses/by/4.0/
IT.NET.USER.ZS	CC BY-4.0	Individuals using the Internet (% of population)	Internet users are individuals who have used the Internet (from any location) in the last 3 months. The Internet can be used via a computer, mobile phone, personal digital assistant, games machine, digital TV etc.	World Telecommunication/ICT Indicators Database, International Telecommunication Union (ITU), uri: https://datahub.itu.int/	Infrastructure: Communications	WDI	% of population	Annual	Weighted average	Methodology: The Internet is a world-wide public computer network. It provides access to a number of communication services including the World Wide Web and carries email, news, entertainment and data files, irrespective of the device used (not assumed to be only via a computer - it may also be by mobile phone, PDA, games machine, digital TV etc.). Access can be via a fixed or mobile network. For…	The digital and information revolution has changed the way the world learns, communicates, does business, and treats illnesses. New information and communications technologies (ICT) offer vast opportunities for progress in all walks of life in all countries - opportunities for economic growth, improved health, better service delivery, learning through distance education, and social and cultural a…	Operators have traditionally been the main source of telecommunications data, so information on subscriptions has been widely available for most countries. This gives a general idea of access, but a more precise measure is the penetration rate - the share of households with access to telecommunications. During the past few years more information on information and communication technology use has…	Please cite the International Telecommunication Union for third-party use of these data.				https://creativecommons.org/licenses/by/4.0/
SL.UEM.TOTL.FE.ZS	CC BY-4.0	Unemployment, female (% of female labor force) (modeled ILO estimate)	Unemployment refers to the share of the labor force that is without work but available for and seeking employment.	ILO Modelled Estimates database (ILOEST), International Labour Organization (ILO), uri: https://ilostat.ilo.org/data/bulk/, publisher: ILOSTAT, type: external database, data accessed: January 07, 2025	Social Protection & Labor: Unemployment	WDI	% of female labor force	Annual	Weighted average	Methodology: The unemployment rate is calculated by expressing the number of unemployed persons as a percentage of the total number of persons in the labor force. The labor force (formerly known as the economically active population) is the sum of the number of persons employed and the number of persons unemployed. The series is part of the "ILO modeled estimates database," including nationally r…	The unemployment rate is a useful measure of the underutilization of the labor supply. It reflects the inability of an economy to generate employment for those persons who want to work but are not doing so, even though they are available for employment and actively seeking work. It is thus seen as an indicator of the efficiency and effectiveness of an economy to absorb its labor force and of the …	The criteria for people considered to be seeking work, and the treatment of people temporarily laid off or seeking work for the first time, vary across countries. In many cases it is especially difficult to measure employment and unemployment in agriculture. The timing of a survey can maximize the effects of seasonal unemployment in agriculture. And informal sector employment is difficult to quan…	National estimates are also available in the WDI database. Caution should be used when comparing ILO estimates with national estimates.	Given the exceptional situation, including the scarcity of relevant data, the ILO modeled estimates and projections from 2020 onwards are subject to substantial uncertainty.			https://creativecommons.org/licenses/by/4.0/
SP.MTR.1519.ZS	CC BY-4.0	Teenage mothers (% of women ages 15-19 who have had children or are currently pregnant)	Teenage mothers are the percentage of women ages 15-19 who already have children or are currently pregnant.	Demographic and Health Surveys	Health: Reproductive health	WDI	Percent of women ages 15-19 who have had children or are currently pregnant	Annual	Weighted average	Methodology: The data represents the combined percentage of women aged 15-19 who are mothers and those who are pregnant with their first child. This information is gathered through individual interviews with women of reproductive age during household surveys, including Demographic and Health Surveys. For more details, please refer to the DHS website: https://dhsprogram.com/data/Guide-to-DHS-Stati…	Having a child during the teenage years limits girls' opportunities for better education, jobs, and income. Pregnancy is more likely to be unintended during the teenage years, and births are more likely to be premature and are associated with greater risks of complications during delivery and of death. In many countries maternal mortality is a leading cause of death among women of reproductive ag…						https://creativecommons.org/licenses/by/4.0/
SH.XPD.CHEX.GD.ZS	CC BY-4.0	Current health expenditure (% of GDP)	Level of current health expenditure expressed as a percentage of GDP. Estimates of current health expenditures include healthcare goods and services consumed during each year. This indicator does not include capital health expenditures such as buildings, machinery, IT and stocks of vaccines for emergency or outbreaks.	Global Health Expenditure database, World Health Organization (WHO), uri: https://apps.who.int/nha/database, publisher: World Health Organization	Health: Health systems	WDI	Percentage	Annual	Weighted average	Methodology: The Health SHA 2011 tracks all health spending in a given country over a defined period of time regardless of the entity or institution that financed and managed that spending. It generates consistent and comprehensive data on health spending in a country, which in turn can contribute to evidence-based policy-making. Statistical concept(s): The health expenditure estimates have been …	Strengthening health financing is one objective of Sustainable Development Goal 3 (SDG target 3.c). The levels and trends of health expenditure data identify key issues such as weaknesses and strengths and areas that need investment, for instance additional health facilities, better health information systems, or better trained human resources. Health financing is also critical for reaching unive…			The World Health Organization (WHO) has revised health expenditure data using the new international classification for health expenditures in the revised System of Health Accounts (SHA 2011). WHO’s Global Health Expenditure Database in this new version is the reference source for health expenditure for international comparison imbedded in a standardized framework. The SHA 2011 clarifies the finan…			https://creativecommons.org/licenses/by/4.0/

## Sheet: Draft 1
Country	Country Name	Afghanistan	Afghanistan	Afghanistan	Afghanistan	Afghanistan	Afghanistan	Afghanistan	Afghanistan	Afghanistan	Afghanistan	Afghanistan	Afghanistan	Afghanistan	Afghanistan
Country	Year	Adolescent fertility rate (births per 1,000 women ages 15-19)	School enrollment, secondary, female (% gross)	Poverty headcount ratio at $4.20 a day (2021 PPP) (% of population)	Prevalence of stunting, height for age (% of children under 5)	Labor force participation rate, female (% of female population ages 15+) (modeled ILO estimate)	Literacy rate, adult female (% of females ages 15 and above)	Current health expenditure per capita (current US$)	Physicians (per 1,000 people)	Proportion of seats held by women in national parliaments (%)	Urban population growth (annual %)	Individuals using the Internet (% of population)	Unemployment, female (% of female labor force) (modeled ILO estimate)	Teenage mothers (% of women ages 15-19 who have had children or are currently pregnant)	Current health expenditure (% of GDP)
Afghanistan	1990	139.376	12.8384	..	53.2	15.789	17	17.0532	0.109	27.372	1.85571	0	10.58	12.1	9.33718
Afghanistan	1991	145.383	12.8384	..	53.2	15.74	17	17.0535	0.109	27.372	2.01073	0	10.58	12.1	9.33655
Afghanistan	1992	147.499	12.8384	..	53.2	15.66	17	17.053	0.109	27.3721	8.57406	0	10.515	12.1	9.33653
Afghanistan	1993	149.461	9.80505	..	53.2	15.544	17	17.054	0.143	27.3721	12.2232	0	10.379	12.1	9.33845
Afghanistan	1994	156.835	10.3699	..	53.2	15.393	17	17.052	0.143	27.3718	8.80754	0	10.31	12.1	9.33467
Afghanistan	1995	158.315	12.4165	..	53.2	15.226	17	17.056	0.143	27.3723	5.31074	0	10.31	12.1	9.33648
Afghanistan	1996	157.603	12.4165	..	53.2	15.044	17	17.0479	0.143	27.3722	4.42077	0	10.374	12.1	9.34419
Afghanistan	1997	158.761	12.4165	..	53.2	14.848	17	17.0641	0.11	27.3708	4.22269	0	10.378	12.1	9.32334
Afghanistan	1998	155.942	12.4165	..	53.2	14.653	17	17.0317	0.11	27.374	4.17659	0	10.417	12.1	9.34193
Afghanistan	1999	156.365	12.4165	..	53.2	14.471	17	17.0966	0.11	27.3718	4.14287	0	10.439	12.1	9.36729
Afghanistan	2000	154.31	12.4165	..	53.2	14.321	17	16.9667	0.11	27.3666	1.62977	0	10.483	12.1	9.26079
Afghanistan	2001	152.471	12.4165	..	53.2	14.223	17	17.2265	0.208	27.3836	1.17332	0.00472	10.508	12.1	9.39771
Afghanistan	2002	150.161	12.4165	..	53.2	14.177	17	16.707	0.208	27.365	5.66617	0.00456	10.483	12.1	9.44339
Afghanistan	2003	143.75	7.02606	..	53.2	14.178	17	17.746	0.208	27.3511	6.5576	0.0879	10.427	12.1	8.94126
Afghanistan	2004	136.93	6.4033	..	59.3	14.228	17	21.423	0.208	27.4348	4.23132	0.106	10.447	12.1	9.80847
Afghanistan	2005	130.838	9.69525	..	56.25	14.323	17	25.1139	0.208	27.3092	4.4174	1.22	10.428	12.1	9.94829
Afghanistan	2006	121.635	15.404	..	40.4	14.472	17	28.9413	0.166	27.3092	4.98724	2.11	10.456	12.1	10.6228
Afghanistan	2007	117.754	15.4866	..	40.4	14.686	17	32.7089	0.182	27.686	2.78787	1.9	10.337	12.1	9.90467
Afghanistan	2008	118.979	22.9091	..	40.4	14.957	17	39.8862	0.183	27.686	3.07815	1.84	10.397	12.1	10.2565
Afghanistan	2009	109.655	28.3921	..	40.4	15.256	17	43.1335	0.22	27.3092	4.53437	3.55	10.243	12.1	9.81849
Afghanistan	2010	105.648	33.0185	..	40.4	15.576	17	46.4244	0.245	27.7108	3.81907	4	10.23	12.1	8.56967
Afghanistan	2011	101.659	36.8177	..	40.4	15.895	17	52.1872	0.259	27.7108	4.57648	5	10.253	12.1	8.56191
Afghanistan	2012	95.245	38.4144	..	40.4	16.208	17.0862	52.4525	0.247	27.7108	4.92922	5.45	10.325	12.1	7.89717
Afghanistan	2013	89.337	38.6094	..	40.4	17.138	17.0862	56.1604	0.291	27.7108	4.29599	5.9	10.372	12.1	8.80596
Afghanistan	2014	84.069	38.4739	..	38.2	18.107	17.0862	60.0495	0.304	27.7108	4.50671	7	10.317	12.1	9.52888
Afghanistan	2015	81.043	37.8937	..	38.2	19.113	17.0862	59.9196	0.291	27.7108	3.99463	8.26	11.611	12.1	10.1053
Afghanistan	2016	78.13	38.6336	..	38.2	20.156	17.0862	61.3723	0.284	27.7108	3.40681	11	12.834	12.1	11.8186
Afghanistan	2017	75.3	39.8487	..	38.2	21.24	17.0862	66.8239	0.245	27.7108	3.7234	13.5	14.018	12.1	12.6208
Afghanistan	2018	73.021	41.1316	..	38.2	19.808	17.0862	71.2251	0.304	27.7108	3.87643	16.8	14.783	12.1	14.2084
Afghanistan	2019	70.967	40.4901	..	44.6	18.304	23	74.0642	0.214	27.8689	3.99514	17.6	15.549	12.1	14.8313
Afghanistan	2020	68.877	40.8109	..	44.6	16.473	23	80.0892	0.254	27.0161	4.20422	17	16.778	12.1	15.5336
Afghanistan	2021	66.599	40.6505	..	44.6	14.666	23	81.5211	0.254	27.0161	3.45661	16.5	16.945	12.1	21.5085
Afghanistan	2022	65.339	40.7307	..	44.6	5.159	26.5966	80.6516	0.254	27.0161	2.57685	17.2	26.742	12.1	23.0882
Afghanistan	2023	64.068	40.6906	..	44.6	5.155	26.5966	80.6516	0.254	27.0161	3.31957	17.7	26.57	12.1	23.0882
Bangladesh	1990	178.305	13.6998	77.8	63.4	24.075	26.5966	80.6516	0.177	9.09091	4.44824	0	2.082	33	1.81562
Bangladesh	1991	170.848	44.7711	77.8	73.6	24.439	26	8.34785	0.188	9.09091	4.13692	0.000751	2.082	33	1.81571
Bangladesh	1992	170.559	44.6436	77.8	71.5	24.859	26	8.34412	0.201	9.09091	3.61247	0.000751	2.068	33	1.81507
Bangladesh	1993	167.118	44.6854	77.8	69.2	25.321	26	8.35031	0.201	9.09091	3.57534	0.000751	2.085	33	1.81609
Bangladesh	1994	163.261	44.9844	77.8	67.3	25.824	26	8.34913	0.201	9.09091	3.56605	0.000751	2.092	33	1.81597
Bangladesh	1995	160.034	44.2611	69.6	65.8	26.364	26	8.33292	0.201	9.09091	3.55514	0.000751	2.107	35.6	1.81315
Bangladesh	1996	154.635	44.8106	69.6	63.8	26.923	26	8.36887	0.2	9.09091	3.52382	0.000751	2.121	35.6	1.81913
Bangladesh	1997	154.369	45.8815	69.6	59.6	27.442	26	8.34561	0.2	9.09091	3.53436	0.000751	2.421	35.6	1.81561
Bangladesh	1998	154.148	42.0911	69.6	59.3	27.887	26	8.28428	0.247	9.09091	3.56734	0.00368	2.727	34.7	1.80471
Bangladesh	1999	151.983	46.4593	69.6	59.9	28.277	26	8.47671	0.247	9.09091	3.56839	0.0362	3.033	34.7	1.83708
Bangladesh	2000	152.641	49.0942	66.5	51.1	28.615	26	8.27586	0.247	9.09091	3.48577	0.071	3.331	34.7	1.80505
Bangladesh	2001	147.804	51.9488	66.5	53.2	28.832	41	8.10026	0.247	9.09091	3.78919	0.13	3.822	32.7	1.77202
Bangladesh	2002	142	53.6376	66.5	51.4	28.944	41	9.05402	0.268	2	4.24561	0.14	4.327	32.7	1.93417
Bangladesh	2003	139.872	53.5294	66.5	47.8	29.028	41	9.98434	0.268	2	4.13754	0.164	4.83	32.7	1.96152
Bangladesh	2004	138.184	48.3395	66.5	50.5	29.104	41	10.79	0.277	2	4.01968	0.199	5.957	32.7	1.99854
Bangladesh	2005	126.555	48.0026	59	46.2	29.184	41	11.314	0.304	14.7826	3.88727	0.242	6.995	32.7	2.05874
Bangladesh	2006	124.43	48.3034	59	45.1	29.242	41	12.0599	0.313	15.0725	3.7678	1	6.396	32.7	2.10647
Bangladesh	2007	126.819	49.0134	59	43.2	30.797	43.7408	14.039	0.326	15.0725	3.65856	1.8	6.59	32.7	2.17268
Bangladesh	2008	119.728	48.5206	59	43.2	32.398	43.7408	15.562	0.339	6.33333	3.5543	2.5	6.867	30.2	2.11879
Bangladesh	2009	115.797	51.3437	59	43.2	34.041	43.7408	17.703	0.353	18.5507	3.45772	3.1	7.194	30.2	2.18322
Bangladesh	2010	115.018	53.8334	52.1	43.2	35.723	43.7408	20.6211	0.362	18.5507	3.37953	3.7	4.345	30.2	2.28808
Bangladesh	2011	105.382	54.8353	52.1	41.3	35.02	55	22.7735	0.382	19.7143	3.38243	4.5	5.369	30.2	2.36418
Bangladesh	2012	104.552	56.7643	52.1	37	34.316	54	23.4377	0.397	19.7143	3.38816	5	6.369	30.8	2.35379
Bangladesh	2013	102.256	59.8354	52.1	42	33.616	58	26.9692	0.418	19.7143	3.31363	6.63	7.403	30.8	2.29574
Bangladesh	2014	91.829	59.8354	52.1	36.2	33.571	58	29.9115	0.484	19.8276	3.2432	11.9	7.369	30.8	2.27915
Bangladesh	2015	89.274	65.3476	52.1	35	33.531	62	33.21	0.481	20	3.17271	12.9	7.32	30.8	2.27218
Bangladesh	2016	87.837	69.7982	44.7	35	33.497	70	39.3065	0.492	20	3.12624	18.1	7.235	30.8	2.38938
Bangladesh	2017	82.215	69.5436	44.7	35	36.676	70	42.1751	0.536	20.2857	3.03592	21.5	6.628	30.8	2.3672
Bangladesh	2018	80.415	72.0847	44.7	30.9	38.079	71	44.7889	0.573	20.2857	2.9565	25.6	6.225	27.7	2.31622
Bangladesh	2019	79.151	71.9848	44.7	28	39.376	72	47.8422	0.627	20.6304	2.93463	30.4	5.84	27.7	2.25762
Bangladesh	2020	79.184	75.0478	44.7	28	40.407	72	51.0062	0.656	20.9169	2.8792	36.1	6.327	27.7	2.27064
Bangladesh	2021	75.962	79.7336	44.7	28	42.34	74	58.5396	0.67	20.8571	2.80926	38.9	5.813	27.7	2.36551
Bangladesh	2022	73.128	77.3384	24.4	23.6	43.687	74	61.0924	0.67	20.8571	2.96945	41.6	4.888	27.7	2.39039
Bangladesh	2023	73.179	76.6019	24.4	23.6	43.712	74	61.0924	0.67	20.8571	3.1224	44.5	4.765	27.7	2.39039
Bhutan	1990	95.604	20.5053	41.6	47.7	54.718	39	32.489	0.333	2	7.33945	0	1.388	..	4.13868
Bhutan	1991	92.975	20.4936	41.6	47.7	54.895	39	32.4697	0.17	2	6.37506	0.138	1.388	..	4.13868
Bhutan	1992	89.806	20.5171	41.6	47.7	55.142	39	32.4827	0.17	2	0.823384	0.138	1.398	..	4.13868
Bhutan	1993	86.452	20.4701	41.6	47.7	55.466	39	32.5144	0.17	2	0.431713	0.138	1.427	..	4.13868
Bhutan	1994	82.988	20.5641	41.6	47.7	55.829	39	32.412	0.17	2	4.43262	0.138	1.41	..	4.13868
Bhutan	1995	78.959	20.3761	41.6	47.7	56.257	39	32.5217	0.16	2	3.2401	0.138	1.404	..	4.13868
Bhutan	1996	74.693	20.7521	41.6	47.7	56.742	39	32.6095	0.051	2	4.52207	0.138	1.394	..	4.13868
Bhutan	1997	70.003	20	41.6	47.7	57.278	39	32.1049	0.051	2	6.10067	0.138	1.394	..	4.13868
Bhutan	1998	66.076	21.5042	41.6	47.7	57.879	39	32.8509	0.051	2	6.16835	0.138	1.4	..	4.13868
Bhutan	1999	61.956	24.8241	41.6	47.7	58.528	39	32.8727	0.051	2	6.49507	0.138	1.648	..	4.13868
Bhutan	2000	58.015	28.5294	41.6	34.9	59.246	39	30.5911	0.182	9.33333	6.57983	0.401	2.327	..	4.13868
Bhutan	2001	53.936	32.2537	41.6	34.9	60.06	39	35.0888	0.182	9.33333	6.40003	0.865	2.945	..	4.60038
Bhutan	2002	49.647	30.3915	41.6	34.9	60.94	39	32.938	0.182	9.33333	6.23884	1.68	2.729	..	3.95161
Bhutan	2003	46.144	31.3226	41.6	34.9	61.866	39	37.1547	0.182	9.33333	6.07538	2.44	2.53	..	3.83481
Bhutan	2004	43.964	30.8571	26.8	34.9	62.834	39	46.0614	0.182	9.21053	5.9202	3.16	3.345	..	4.26398
Bhutan	2005	42.66	42.4972	26.8	34.9	63.673	39	46.7943	0.211	9.33333	5.44246	3.85	3.337	..	3.83309
Bhutan	2006	41.597	45.341	26.8	34.9	64.268	45	54.2124	0.211	2.66667	3.7249	4.52	3.817	..	4.08524
Bhutan	2007	40.63	49.6484	26.8	34.9	64.769	45	64.7202	0.211	2.66667	3.52126	5.92	4.799	..	3.83775
Bhutan	2008	38.59	53.5887	12.1	34.9	65.235	45	57.5934	0.248	8.51064	3.46462	6.55	5.21	..	3.14842
Bhutan	2009	36.3	60.8452	12.1	33.5	65.615	45	59.7462	0.269	8.51064	3.40835	7.17	5.575	..	3.29665
Bhutan	2010	31.864	66.4876	12.1	33.5	63.319	45	72.3879	0.269	8.51064	3.37181	13.6	4.072	..	3.29502
Bhutan	2011	27.948	71.8758	12.1	17.9	62.328	45	77.7543	0.269	8.51064	3.34861	14.4	4.918	..	3.08311
Bhutan	2012	24.734	77.9541	12.1	17.9	63.073	45	84.094	0.269	8.51064	3.29263	15.6	2.218	..	3.32088
Bhutan	2013	22.16	83.1144	9.6	17.9	58.19	57	86.4146	0.279	6.38298	3.22478	22.4	3.782	..	3.40428
Bhutan	2014	19.307	90.7447	9.6	17.9	53.93	57	87.1913	0.331	8.51064	3.12763	30.3	3.629	..	3.28294
Bhutan	2015	16.456	90.9866	9.6	17.9	54.976	57	96.8667	0.338	8.51064	2.99926	39.8	3.272	..	3.48926
Bhutan	2016	14.108	91.8447	9.6	17.9	54.893	57	97.4294	0.399	8.51064	2.89462	46.5	3.551	..	3.3271
Bhutan	2017	11.332	92.2011	9.6	17.9	54.815	57	103.636	0.31	8.51064	2.71818	54.3	3.892	..	3.13453
Bhutan	2018	9.369	93.1926	0.5	17.9	54.743	63.9	102.012	0.42	14.8936	2.51245	63.5	4.258	..	3.06897
Bhutan	2019	8.139	97.2843	0.5	17.9	60.631	63.9	115.718	0.335	14.8936	2.4028	74.2	3.329	..	3.37511
Bhutan	2020	8.74	97.2474	0.5	17.9	63.002	63.9	134.137	0.484	14.8936	2.35287	76.9	6.113	..	4.08452
Bhutan	2021	9.645	97.3212	0.5	17.9	64.902	63.9	103.675	0.56	17.0213	2.32547	85.6	6.231	..	3.07291
Bhutan	2022	9.388	97.1737	0.5	17.9	52.511	63.9	154.489	0.552	17.3913	2.26734	86.3	8.22	..	4.38546
Bhutan	2023	9.364	97.2474	0.5	17.9	56.619	63.9	154.489	0.552	17.3913	2.20675	88.4	4.243	..	4.38546
India	1990	138.201	35.0164	76.2	61.9	30.225	34	18.4788	1.224	7.15596	3.16492	0	7.774	23.2	4.10568
India	1991	141.481	35.0164	76.2	61.9	30.336	34	18.4788	1.224	7.15596	3.06793	0.000111	7.774	23.2	4.10568
India	1992	140.18	35.0164	76.2	57.1	30.459	34	18.4788	1.224	7.15596	2.92594	0.000111	7.784	23.2	4.10568
India	1993	135.353	35.0164	76.2	57.1	30.587	34	18.4788	1.224	7.15596	2.89335	0.000218	7.798	23.2	4.10568
India	1994	136.001	35.9657	74.5	57.1	30.735	34	18.4788	1.224	7.15596	2.83538	0.00107	7.706	20.6	4.10568
India	1995	134.75	35.8312	74.5	57.1	31.331	34	18.4788	1.224	7.15596	2.79779	0.0262	7.673	20.6	4.10568
India	1996	126.782	36.0813	74.5	57.1	31.934	34	18.4788	1.224	7.15596	2.78393	0.0463	7.629	20.6	4.10568
India	1997	122.581	37.191	74.5	45.9	32.542	34	18.4788	1.224	7.15596	2.75016	0.0708	7.674	20.6	4.10568
India	1998	122.611	37.191	74.5	45.9	33.157	34	18.4788	1.224	8.10313	2.71728	0.139	7.699	20.6	4.10568
India	1999	116.902	35.792	74.5	51	33.775	34	18.4788	1.224	8.44037	2.68093	0.273	7.68	20.6	4.10568
India	2000	114.352	37.4619	74.5	51	34.397	34	18.4788	1.224	9.00735	2.65589	0.528	7.686	16	4.10568
India	2001	112.043	39.8672	74.5	51	34.483	48	19.7444	1.224	8.83978	2.77374	0.66	7.711	16	4.33754
India	2002	105.119	41.7388	74.5	51	34.57	48	20.1565	1.224	8.83978	2.97223	1.54	7.8	16	4.31453
India	2003	97.366	46.0065	74.5	51	34.66	48	21.8938	1.224	8.83978	2.889	1.69	7.735	16	4.07878
India	2004	83.5	47.6051	74.5	51	34.753	48	24.9241	1.224	8.25688	2.85539	1.98	7.686	16	4.02679
India	2005	64.678	50.517	66.1	51	34.852	48	27.4977	1.224	8.28729	2.77354	2.39	7.621	16	3.85508
India	2006	55.76	51.7138	66.1	47.8	33.499	51	29.376	1.224	8.25688	2.70011	2.81	7.622	16	3.66902
India	2007	51.987	54.7605	66.1	47.8	32.179	51	35.6314	1.224	9.0573	2.63925	3.95	7.63	7.9	3.58104
India	2008	54.289	58.4954	66.1	47.8	30.892	51	37.6544	1.224	9.0573	2.56925	4.38	7.715	7.9	3.58856
India	2009	46.696	58.9694	66.1	47.8	29.641	51	38.0597	1.224	10.8257	2.56713	5.12	7.722	7.9	3.54638
India	2010	41.719	62.6392	57.7	47.8	28.425	51	44.7959	1.224	10.8257	2.56975	7.5	7.713	7.9	3.33626
India	2011	40.795	66.3611	57.7	47.8	27.583	59	48.1824	1.224	11.0092	2.52927	10.1	7.681	7.9	3.24634
India	2012	39.533	67.9496	23.9	47.8	26.764	59	48.4526	1.224	11.0092	2.5122	11.1	7.725	7.9	3.32935
India	2013	35.326	69.725	23.9	47.8	26.675	59	55.4693	1.224	11.0092	2.49242	12.3	7.765	7.9	3.74944
India	2014	28.806	75.1925	23.9	38.7	26.619	59	56.349	1.224	11.418	2.44477	13.5	7.733	7.9	3.61957
India	2015	18.194	74.7416	23.9	37.9	26.597	59	58.124	1.224	11.9705	2.39911	14.9	7.695	7.9	3.59566
India	2016	14.535	76.0251	23.9	37.9	26.59	59	59.7265	1.224	11.9705	2.41968	16.5	7.668	7.9	3.5043
India	2017	15.166	74.1721	23.9	36.1	26.592	59	56.6684	1.224	11.8081	2.41425	18.2	7.683	6.8	2.93598
India	2018	15.133	75.365	23.9	36.1	26.581	59	57.4655	0.678	11.8081	2.36894	20.1	7.713	6.8	2.85849
India	2019	14.796	75.3148	23.9	36.1	26.549	59	60.6914	0.678	14.3911	2.33051	29.5	6.073	6.8	2.953
India	2020	14.423	76.5541	23.9	35.5	25.998	59	63.831	0.727	14.3646	2.28185	43.4	6.749	6.8	3.34146
India	2021	14.289	78.4542	23.9	35.5	27.724	59	75.5497	0.727	14.4444	2.1509	55.9	5.394	6.8	3.34681
India	2022	14.185	80.4519	23.9	35.5	29.479	69	79.5151	0.727	14.9446	2.1345	55.9	4.588	6.8	3.30588
India	2023	14.06	78.7503	23.9	35.5	31.243	70	79.5151	0.727	15.2416	2.24551	55.9	4.057	6.8	3.30588
Maldives	1990	130.449	51.7028	40.5	36.1	19.882	96	219.859	0.07	6.25	3.30831	0	1.419	2.1	7.73656
Maldives	1991	118.672	51.7028	40.5	36.1	21.338	96	219.859	0.19	6.25	2.83483	0	1.419	2.1	7.73656
Maldives	1992	107.264	51.7028	40.5	36.1	22.852	96	219.859	0.19	6.25	2.62308	0	1.41	2.1	7.73656
Maldives	1993	96.979	51.7028	40.5	36.1	24.427	96	219.859	0.281	6.25	2.3731	0	1.373	2.1	7.73656
Maldives	1994	87.385	51.7028	40.5	36.1	26.06	96	219.859	0.281	6.25	2.14994	0	1.353	2.1	7.73656
Maldives	1995	73.12	54.7736	40.5	33	27.726	96	219.859	0.281	6.25	2.50061	0	1.333	2.1	7.73656
Maldives	1996	58.862	57.9703	40.5	46.7	29.501	96	219.859	0.656	6.25	3.62792	0.227	1.61	2.1	7.73656
Maldives	1997	50.02	68.0959	40.5	46.7	31.318	96	219.859	0.656	6.25	3.43861	0.309	1.888	2.1	7.73656
Maldives	1998	43.673	36.0104	40.5	31.9	33.18	96	219.859	0.656	6.25	3.27222	0.57	2.167	2.1	7.73656
Maldives	1999	36.149	42.3066	40.5	31.9	35.085	96	219.859	0.656	6.25	3.11142	1.12	2.455	2.1	7.73656
Maldives	2000	30.18	54.2531	40.5	31.9	37.037	96	219.859	0.656	6	3.73294	2.2	2.763	2.1	7.73656
Maldives	2001	26.192	64.0948	40.5	31.9	37.045	98	229.8	0.656	6	5.74698	3.62	4.053	2.1	8.21365
Maldives	2002	20.859	66.5735	40.5	19	37.054	98	249.481	0.656	6	5.69402	5.35	5.283	2.1	8.7844
Maldives	2003	17.387	72.5272	25.9	19	37.061	98	240.54	0.656	6	5.60652	5.98	6.428	2.1	6.77858
Maldives	2004	16.059	73.0621	25.9	19	37.065	98	304.593	1	6	5.53166	6.59	7.552	2.1	7.48357
Maldives	2005	14.458	78.6037	25.9	19	37.066	98	335.138	1.698	12	5.45556	6.87	8.947	2.1	8.82753
Maldives	2006	13.941	78.6037	25.9	19	36.958	98	403.943	1.698	12	5.43919	11	10.186	2.1	8.04819
Maldives	2007	14.579	78.6037	25.9	19	36.73	99	478.243	1.698	12	4.49099	16.3	11.434	2.1	8.30568
Maldives	2008	16.297	78.6037	25.9	19	36.495	99	775.146	1.507	12	4.6972	23.2	12.427	2.1	11.471
Maldives	2009	17.963	78.6037	25.9	19	36.285	99	679.663	1.507	6.49351	4.68511	24.8	14.086	2.1	10.0929
Maldives	2010	17.507	78.6037	0.6	15.3	36.792	99	608.872	1.452	6.49351	4.67109	26.5	12.863	1.6	8.48759
Maldives	2011	16.781	78.6037	0.6	15.3	37.322	99	588.208	1.848	6.49351	4.64069	34	11.62	1.6	7.92252
Maldives	2012	15.737	78.6037	0.6	15.3	37.874	99	647.116	1.848	6.49351	4.5848	38.9	10.275	1.6	8.67305
Maldives	2013	14.021	78.6037	0.6	15.3	38.447	99	671.653	1.848	6.49351	4.48399	44.1	8.999	1.6	8.15509
Maldives	2014	12.978	78.6037	0.6	15.3	39.036	99	707.392	1.848	5.88235	4.44137	49.3	7.735	1.6	7.91345
Maldives	2015	11.718	78.6037	0.6	15.3	39.632	98	837.473	1.288	5.88235	4.55785	54.5	6.428	1.6	8.72546
Maldives	2016	10.319	78.6037	0.6	15.3	40.233	98	1018	1.288	5.88235	4.57537	59.5	5.16	1.6	10.3054
Maldives	2017	9.104	78.6037	0	15.3	40.667	94.9146	961.574	1.837	5.88235	4.41063	65	4.716	1.6	9.26918
Maldives	2018	7.831	78.6037	0	15.3	40.939	98.2552	833.216	1.799	5.88235	4.26199	70.9	4.218	1.6	7.43628
Maldives	2019	6.866	72.9824	0	15.3	41.024	98.2552	880.8	2.161	4.5977	4.12036	77.5	3.764	1.6	7.65846
Maldives	2020	6.362	76.2186	0	15.3	40.289	98.41	845.824	2.161	4.5977	3.97246	79.1	4.204	1.6	11.3366
Maldives	2021	6.036	76.2186	0	15.3	41.217	98.41	1057.34	2.161	4.5977	3.81643	82	4.059	1.6	10.0961
Maldives	2022	5.648	76.2186	0	15.3	40.755	98.41	1150.69	2.161	4.5977	2.57922	83.9	3.765	1.6	9.65276
Maldives	2023	5.425	83.7325	0	15.3	40.801	98.41	1150.69	2.161	4.5977	1.4013	84.7	3.649	1.6	3.13292
Nepal	1990	134.737	19.0156	85.5	68.2	20.727	17	8.3425	0.051	3.41463	6.01886	0	12.205	23.9	3.13292
Nepal	1991	132.557	20.9621	85.5	68.2	20.783	17	8.3425	0.062	3.41463	6.20396	0	12.205	23.9	3.13292
Nepal	1992	136.358	23.8678	85.5	68.2	20.884	17	8.3425	0.076	3.41463	7.10655	0	12.211	23.9	3.13292
Nepal	1993	137.549	25.6161	85.5	68.2	20.939	17	8.3425	0.074	3.41463	6.99014	0	12.234	23.9	3.13292
Nepal	1994	135.082	26.9884	85.5	68.2	20.93	17	8.3425	0.074	3.41463	6.75416	0	12.18	23.9	3.13292
Nepal	1995	139.239	29.4785	85.5	68.2	20.903	17	8.3425	0.04	3.41463	6.62474	0.000925	12.199	23.9	3.13292
Nepal	1996	132.043	32.9516	73.9	55.6	20.881	17	8.3425	0.04	3.41463	6.40861	0.00451	12.155	23.9	3.13292
Nepal	1997	124.575	32.9516	73.9	55.6	20.924	17	8.3425	0.04	3.41463	6.25425	0.022	12.248	21.4	3.13292
Nepal	1998	125.278	32.9516	73.9	61.1	21.033	17	8.3425	0.04	3.41463	6.12003	0.0644	12.259	21.4	3.13292
Nepal	1999	120.058	26.6523	73.9	61.1	21.185	17	8.3425	0.04	5.85366	5.99776	0.147	12.283	21.4	3.13292
Nepal	2000	118.816	27.9499	73.9	61.1	21.36	17	8.3425	0.04	5.85366	5.84551	0.205	12.245	21.4	3.13292
Nepal	2001	118.047	30.4526	73.9	56.1	21.571	35	10.2685	0.052	5.85366	5.64074	0.24	12.187	21.4	3.8123
Nepal	2002	115	34.0565	73.9	56.1	21.795	35	10.4642	0.052	5.85366	3.59962	0.313	12.31	18.5	3.93863
Nepal	2003	111.926	35.7168	73.9	56.1	22.026	35	11.0689	0.052	5.85366	3.48153	0.383	12.372	18.5	3.85607
Nepal	2004	106.216	35.7168	44.1	56.1	22.285	35	12.9247	0.207	5.85366	3.33111	0.45	12.369	18.5	4.0463
Nepal	2005	101.456	41.0405	44.1	56.1	22.575	35	14.1469	0.207	5.85366	3.17325	0.827	12.259	18.5	3.95095
Nepal	2006	95.034	39.5178	44.1	49.1	22.897	35	13.6805	0.207	5.88235	3.01329	1.14	12.268	18.5	3.54402
Nepal	2007	89.634	39.8807	44.1	49.1	23.253	35	17.139	0.207	17.3252	2.87831	1.41	12.296	16.7	3.67297
Nepal	2008	85.221	46.1959	44.1	49.1	23.676	35	18.8637	0.207	33.165	2.78184	1.73	12.205	16.7	3.81756
Nepal	2009	82.717	47.01	44.1	49.1	24.169	35	20.8662	0.207	33.165	2.69801	1.97	12.157	16.7	3.9018
Nepal	2010	79.643	55.6074	44.1	41.5	24.711	35	29.6223	0.207	33.165	2.63171	7.93	12.102	16.7	4.36132
Nepal	2011	80.049	59.7364	9.1	40.1	25.272	49	34.1478	0.207	33.165	2.45457	9	12.167	16.7	4.4522
Nepal	2012	81.5	64.9107	9.1	40.1	25.77	49	33.6496	0.51	33.165	2.28124	11.1	12.146	16.7	4.49079
Nepal	2013	82.881	67.367	9.1	40.1	26.188	49	35.1433	0.554	29.4807	2.22413	13.3	12.169	16.7	4.63013
Nepal	2014	84.501	69.2952	9.1	37.1	26.591	49	41.9739	0.554	29.4807	2.33724	15.4	12.076	16.7	5.07549
Nepal	2015	81.619	70.2956	9.1	37.1	27.015	49	46.4959	0.554	29.5492	2.58663	17.6	12.085	16.7	5.46616
Nepal	2016	78.814	73.2825	9.1	35.8	27.35	55.7491	47.1233	0.554	29.5798	2.52616	20.7	12.168	16.7	5.42379
Nepal	2017	75.975	76.6253	9.1	35.8	27.53	55.7491	49.6305	0.892	29.5798	2.25808	24.3	12.069	13.1	4.72171
Nepal	2018	72.782	76.6253	9.1	35.8	27.628	55.7491	51.1613	0.738	32.7273	2.31184	28.6	11.954	13.1	4.52808
Nepal	2019	71.667	82.5607	9.1	31.5	27.565	59.4137	53.6111	0.803	32.7273	3.25437	33.3	11.784	13.1	4.44525
Nepal	2020	70.275	86.425	9.1	31.5	27.236	59.4137	59.0794	0.846	32.7273	4.00305	38.9	14.29	13.1	5.2081
Nepal	2021	68.777	85.0971	9.1	31.5	27.268	63.33	66.5423	0.867	32.7273	3.81782	45.3	13.58	13.1	5.32333
Nepal	2022	68.33	84.3487	9.1	24.8	27.516	63.33	88.2662	0.867	33.0909	2.89918	53.9	12.413	13.1	6.65589
Nepal	2023	67.169	89.731	9.1	24.8	27.554	63.33	88.2662	0.867	33.0882	2.01514	55.8	12.182	13.1	6.65589
Pakistan	1990	104.425	12.0659	90.9	53.9	11.195	29	15.3676	0.462	2.30415	4.16075	0	0.323	15.7	2.48079
Pakistan	1991	101.484	15.1681	90.9	53.9	13.768	29	15.3676	0.48	2.30415	4.12076	0.000123	0.323	15.7	2.48079
Pakistan	1992	98.279	17.4067	90.9	42.7	13.795	29	15.3676	0.491	2.30415	3.67349	0.000123	0.319	9.1	2.48079
Pakistan	1993	97.543	17.4067	90.9	41.4	14.175	29	15.3676	0.502	2.30415	3.58012	0.000123	0.324	9.1	2.48079
Pakistan	1994	94.434	17.4067	90.9	41.4	14.476	29	15.3676	0.512	2.30415	3.69701	0.000123	0.326	9.1	2.48079
Pakistan	1995	88.234	17.4067	90.9	41.4	12.553	29	15.3676	0.524	2.30415	3.69135	0.000123	0.328	9.1	2.48079
Pakistan	1996	86.583	17.4067	73.6	41.4	13.706	29	15.3676	0.541	2.30415	3.7116	0.00299	0.325	9.1	2.48079
Pakistan	1997	82.819	17.4067	73.6	41.4	14.936	29	15.3676	0.555	2.30415	3.62281	0.0275	0.331	9.1	2.48079
Pakistan	1998	81.051	17.4067	74.9	41.4	15.245	29	15.3676	0.568	2.30415	3.49127	0.0439	0.336	9.1	2.48079
Pakistan	1999	79.332	17.4067	74.9	41.4	15.686	35	15.3676	0.582	21.0526	3.32774	0.0554	0.338	9.1	2.48079
Pakistan	2000	76.597	17.4067	74.9	41.4	16.13	35	15.3676	0.595	21.0526	3.42995	1.32	0.334	9.1	2.48079
Pakistan	2001	72.66	17.4067	80	41.4	16.17	35	13.4159	0.605	21.0526	3.39469	1.32	0.332	9.1	2.3396
Pakistan	2002	69.189	17.4067	80	43.6	16.224	35	14.9833	0.682	21.0526	3.05177	2.58	0.334	9.1	2.4222
Pakistan	2003	67.159	17.4067	80	43.6	16.995	35	14.3485	0.682	21.6374	2.95129	5.04	0.334	9.1	2.10399
Pakistan	2004	64.181	17.4067	68.5	43.6	17.777	35	15.5354	0.682	21.345	3.06488	6.16	0.329	9.1	2.03666
Pakistan	2005	60.998	17.4067	69	43.6	18.348	35	19.5896	0.725	21.345	2.99702	6.33	0.323	9.1	2.37324
Pakistan	2006	58.675	24.1609	69	43.6	18.947	40	24.4365	0.703	21.345	2.97468	6.5	0.323	9.1	2.73132
Pakistan	2007	58.053	25.4982	64.7	43.6	19.308	38	26.142	0.703	21.0526	3.23412	6.8	0.245	9.1	2.62371
Pakistan	2008	57.112	25.6615	64.7	43.6	19.851	40	24.3427	0.721	22.4852	3.26576	7	0.534	7.9	2.56807
Pakistan	2009	56.456	26.1832	64.7	43.6	20.98	40	23.1464	0.734	22.2222	3.12644	7.5	0.359	7.9	2.49996
Pakistan	2010	55.615	25.9987	57.2	43.6	22.036	41	23.6285	0.745	22.2222	3.05543	8	0.64	7.9	2.42968
Pakistan	2011	52.28	25.948	55.9	43.6	22.229	42	25.0249	0.767	22.5146	2.82097	8	0.67	7.9	2.23121
Pakistan	2012	51.486	26.2925	55.9	45	22.509	43	25.5974	0.796	22.5146	2.48969	8.1	3.773	7.9	2.22185
Pakistan	2013	50.896	26.8829	49.3	45	22.79	42	28.21	0.817	20.743	2.20452	9	3.423	7.9	2.41648
Pakistan	2014	49.784	29.048	49.3	37.6	22.987	44	32.1179	0.841	20.743	2.0771	10	2.013	8.1	2.48899
Pakistan	2015	48.676	30.7595	44.8	37.6	23.983	46	33.9936	0.876	20.5882	1.97874	11	6.147	8.1	2.49493
Pakistan	2016	47.516	32.1371	44.8	37.6	23.162	46	36.4693	0.917	20.5882	1.87786	12.4	2.723	8.1	2.57026
Pakistan	2017	47.145	31.6698	44.8	37.6	22.358	46	42.0723	0.961	20.5882	1.9865	13.8	3.66	8.1	2.7863
Pakistan	2018	46.499	34.2397	44.7	37.6	21.572	45	40.0958	0.947	20.2346	2.23651	15.3	4.555	8.1	2.82845
Pakistan	2019	45.589	36.307	44.7	37.6	23.242	46	36.0137	1.084	20.2346	2.347	17.1	6.273	8.1	2.84737
Pakistan	2020	44.572	36.307	44.7	37.6	23.462	46	36.9091	1.084	20.1754	2.50037	18.9	7.331	8.1	2.95273
Pakistan	2021	43.372	38.2012	44.7	37.6	24.365	46	42.7964	1.084	20.1754	2.624	21.4	9.181	8.1	2.99016
Pakistan	2022	42.298	39.221	44.7	37.6	24.15	46	38.766	1.084	20.4678	2.52224	24.2	7.439	8.1	2.90434
Pakistan	2023	41.095	39.221	44.7	37.6	24.195	46	38.766	1.084	20.4678	2.36442	27.4	7.261	8.1	2.90434
Sri Lanka	1990	29.717	86.7594	50.6	28.7	45.149	89	42.5489	0.14	5.33333	0.551117	0	22.903	..	4.10819
Sri Lanka	1991	28.567	86.5103	48	28.7	41.002	89	42.5489	0.14	5.33333	0.667791	0.00277	22.903	..	4.10819
Sri Lanka	1992	28.185	87.9532	48	28.7	36.913	89	42.5489	0.167	5.33333	1.50282	0.00277	22.617	..	4.10819
Sri Lanka	1993	28.239	88.5244	48	28.7	37.676	89	42.5489	0.208	5.33333	1.61676	0.00277	21.851	..	4.10819
Sri Lanka	1994	28.844	90.7965	48	26.1	37.9	89	42.5489	0.186	5.33333	1.37027	0.00277	20.476	..	4.10819
Sri Lanka	1995	29.03	89.9933	48	26.1	35.6	89	42.5489	0.223	5.33333	1.57377	0.00548	19.281	..	4.10819
Sri Lanka	1996	28.339	93.9507	42.5	18.3	35.489	89	42.5489	0.279	5.33333	1.83583	0.0545	17.745	..	4.10819
Sri Lanka	1997	28.134	93.9507	42.5	18.3	35.263	89	42.5489	0.305	5.33333	1.81719	0.162	16.438	..	4.10819
Sri Lanka	1998	27.759	93.9507	42.5	18.3	41.33	89	42.5489	0.346	5.33333	1.80115	0.296	13.714	..	4.10819
Sri Lanka	1999	28.917	93.9507	42.5	18.3	37.649	89	42.5489	0.375	4.88889	1.77642	0.348	13.353	..	4.10819
Sri Lanka	2000	29.844	93.9507	42.5	18.3	36.331	89	42.5489	0.424	4.44444	1.7349	0.647	11.465	..	4.10819
Sri Lanka	2001	30.212	93.9507	42.5	18.1	36.077	89	39.8719	0.443	4.44444	1.49864	0.794	11.422	..	4.05663
Sri Lanka	2002	29.29	93.9507	42.5	18.1	35.831	89	41.2404	0.538	4.44444	0.955278	1.05	13.03	..	4.03716
Sri Lanka	2003	27.838	93.9507	30.2	18.1	35.59	89	40.8244	0.538	4.44444	0.651532	1.46	12.889	..	3.64647
Sri Lanka	2004	26.33	93.9507	30.2	18.1	35.35	89	49.1484	0.538	4.88889	0.597895	1.45	12.951	..	4.03913
Sri Lanka	2005	24.289	93.9507	30.2	18.1	35.111	89	55.4	0.518	4.88889	0.552353	1.79	11.93	..	3.87909
Sri Lanka	2006	22.235	93.9507	30.2	18.1	34.876	89	63.2891	0.517	4.88889	0.587934	2.54	9.937	..	3.8502
Sri Lanka	2007	21.706	93.9507	24.2	18.1	34.644	89	71.3878	0.549	5.77778	0.598653	3.88	9.174	..	3.82258
Sri Lanka	2008	20.864	93.9507	24.2	19.2	34.415	89	90.0008	0.615	5.77778	0.583382	10.5	8.244	..	3.85483
Sri Lanka	2009	21.564	93.9507	24.2	19.2	34.191	90	97.2627	0.671	5.77778	0.531811	10.5	8.781	..	4.05677
Sri Lanka	2010	21.712	93.9507	20.1	14.6	33.965	90	105.074	0.71	5.33333	0.501436	10.5	7.476	..	3.74145
Sri Lanka	2011	21.316	96.1028	20.1	14.6	33.947	91	115.516	0.723	5.77778	0.538174	10.5	6.978	..	3.58195
Sri Lanka	2012	20.875	97.5181	20.1	14.6	32.649	91	110.036	0.747	5.77778	0.67823	10.5	6.16	..	3.30659
Sri Lanka	2013	19.785	98.0986	14.1	17.3	33.869	91	133.16	0.781	5.77778	-2.78871	10.5	6.505	..	3.69365
Sri Lanka	2014	18.08	96.3429	14.1	17.3	33.211	91	132.822	0.819	5.77778	1.04306	10.5	6.304	..	3.46786
Sri Lanka	2015	17.041	97.4188	14.1	17.3	35.33	91	144.291	0.845	4.88889	1.12817	15.3	7.445	..	3.68264
Sri Lanka	2016	16.485	96.7263	14.1	17.3	35.252	91	145.325	0.876	5.77778	1.4341	22.2	6.836	..	3.61788
Sri Lanka	2017	16.218	97.6746	11.5	8.4	36.093	91	142.325	0.911	5.77778	1.54177	25.1	6.321	..	3.33093
Sri Lanka	2018	15.778	99.4162	11.5	8.4	33.105	91	154.646	0.988	5.77778	1.5056	28.3	6.966	..	3.64189
Sri Lanka	2019	15.602	93.223	11.5	8.4	34.051	92	154.871	1.137	5.33333	1.20011	32	7.331	..	3.89905
Sri Lanka	2020	15.465	93.223	11.5	8.2	31.663	92	152.001	1.212	5.38117	1.21697	36.2	8.251	..	4.06135
Sri Lanka	2021	15.401	93.223	11.5	7.4	31.329	92	157.133	1.192	5.38117	1.85795	44.5	7.698	..	4.0283
Sri Lanka	2022	15.122	91.9516	11.5	9.2	31.604	92	145.558	1.192	5.33333	0.98908	48.3	6.268	..	4.3627
Sri Lanka	2023	15.091	91.9516	11.5	10.3	31.619	92	145.558	1.192	5.33333	0.316336	51.2	9.396	..	4.3627
